# Supplementary material for: Genome-wide association studies of ionomic and agronomic traits in USDA mini core collection of rice and comparative analyses of different mapping methods
Source: BMC Plant Biol. 2020 Sep 24;20:441. doi: 10.1186/s12870-020-02603-0 (PMC7513512; doi:10.1186/s12870-020-02603-0)
Supplement: Supplementary file 8 — Additional file 8: Supplementary Table 1. The sample list and structure information of O. sativa accessions. [file 12870_2020_2603_MOESM8_ESM.xlsx]

## Sheet: Sheet1
Supplementary Table 1 The sample list and structure information of O. sativa accessions.
GSOR ID	PLANT ID	COUNTRY	Latitude	Longitude	TRJ	AUS	TEJ	IND	Structure (Current Study)	Structure (Wang et al. 2016)	Structure (Li et al. 2010)	PC1	PC2	PC3
GSOR310007	Karang Serang	Indonesia	-6.35	108.1	0.646115	1e-05	0.276905	0.07697	ADM	ADM	TRJ	-879.762	-125.745	210.275
GSOR310015	Mayang Khang	Indonesia	-5.12713	108.295	1e-05	1e-05	1e-05	0.99997	IND	IND	IND	964.636	-535.28	-28.4819
GSOR310020	E B Gopher	United States	31.0886	-99.1713	0.99997	1e-05	1e-05	1e-05	TRJ	TRJ	TRJ	-1009.19	-103.958	452.491
GSOR310023	RD 218	Dominican Republic	19.521	-69.0327	0.590831	1e-05	0.383125	0.026034	ADM	ADM	TRJ	-1011.41	-121.688	106.649
GSOR310039	C 5560	Thailand	16.3093	99.4677	0.599193	1e-05	0.400787	1e-05	ADM	ADM	TRJ	-1041.39	-100.044	121.298
GSOR310045	LEAH	United States	33.285	-91.4786	0.832222	0.098468	1e-05	0.0693	TRJ	TRJ	TRJ	-785.006	19.8254	393.985
GSOR310052	Quinimpol	Philippines	14.733	121.117	0.99997	1e-05	1e-05	1e-05	TRJ	TRJ	TRJ	-1019.08	-99.474	542.27
GSOR310080	TAICHU MOCHI 59	Taiwan	25.6962	123.097	0.970732	1e-05	0.029248	1e-05	TRJ	TRJ	TRJ	-927.789	-70.8409	464.349
GSOR310087	WC 2811	Micronesia	4.48964	157.9	0.99997	1e-05	1e-05	1e-05	TRJ	TRJ	TRJ	-1072.11	-126.869	586.718
GSOR310100	Ao Chiu 2 Hao	China	28.8086	105.512	1e-05	1e-05	0.021364	0.978616	IND	IND	IND	967.406	-581.162	-28.5551
GSOR310102	Criollo Chivacoa 2	Venezuela	9.96527	-67.2544	0.99997	1e-05	1e-05	1e-05	TRJ	TRJ	TRJ	-1030.03	-117.012	518.665
GSOR310111	Bombilla	Spain	40.6773	3.46707	0.199099	1e-05	0.800881	1e-05	TEJ	TEJ	TEJ	-1119.13	-79.6139	-367.598
GSOR310131	Secano do Brazil	El Salvador	13.0989	-90.6469	0.99997	1e-05	1e-05	1e-05	TRJ	TRJ	TRJ	-1026.25	-123.757	552.645
GSOR310134	BERLIN	Costa Rica	10	-84.5	1e-05	1e-05	1e-05	0.99997	IND	IND	IND	946.225	-504.896	26.5774
GSOR310144	British Honduras Creole	Belize	17	-88.5	0.99997	1e-05	1e-05	1e-05	TRJ	TRJ	TRJ	-1047.08	-141.273	602.726
GSOR310156	Sel. No. 388	Uruguay	-32.0185	-56.8218	0.445341	1e-05	0.554639	1e-05	ADM	ADM	TEJ	-1130.57	-102.88	-7.99303
GSOR310161	SHIMIZU MOCHI	Japan	40.5641	138.369	1e-05	1e-05	0.99997	1e-05	TEJ	TEJ	TEJ	-1151.19	-96.2276	-514.627
GSOR310196	81B/25	Suriname	4.23817	-54.7294	0.135836	0.079222	1e-05	0.784932	IND	ADM	IND	634.362	-290.673	144.815
GSOR310200	Chin Chin	Panama	20.8999	-79.9175	1e-05	1e-05	1e-05	0.99997	IND	IND	IND	984.145	-513.376	-9.35109
GSOR310204	Italica Carolina	Poland	50.794	22.2258	1e-05	1e-05	0.99997	1e-05	TEJ	TEJ	TEJ	-1139.98	-85.4516	-540.034
GSOR310210	KRASNODARSKIJ 424	Russian Federation	44.8336	38.1651	1e-05	1e-05	0.99997	1e-05	TEJ	TEJ	TEJ	-1153.64	-97.7488	-548.055
GSOR310211	Pergonil 15	Portugal	40.3141	-8.37204	0.211539	1e-05	0.788441	1e-05	TEJ	TEJ	TEJ	-1128.21	-99.6123	-407.009
GSOR310219	Red Khosha Cerma	Afghanistan	35.0435	64.0182	0.307012	0.513905	0.168699	0.010384	ADM	ADM	ARO	-376.083	294.805	-30.5067
GSOR310220	Safut Khosha	Afghanistan	32.8781	64.6634	1e-05	0.99997	1e-05	1e-05	AUS	AUS	AUS	598.583	988.15	-43.8793
GSOR310238	R 75	Senegal	15.637	-11.5133	0.963179	1e-05	0.036801	1e-05	TRJ	TRJ	TRJ	-1020.33	-120.395	533.098
GSOR310241	UZ ROSZ M38	Uzbekistan	40.0171	69.2705	0.149051	1e-05	0.850929	1e-05	TEJ	TEJ	TEJ	-1136.97	-90.6491	-321.116
GSOR310301	H57-3-1	Argentina	-34.9189	-57.3734	0.579083	1e-05	0.420897	1e-05	ADM	ADM	TEJ	-1103.13	-101.192	87.0178
GSOR310317	IARI 6626	India	24.9415	93.2684	1e-05	0.876262	0.017443	0.106284	AUS	AUS	AUS	571.977	728.807	21.6537
GSOR310337	Khao Phoi	Laos	18.2735	102.844	0.595951	1e-05	0.404029	1e-05	ADM	ADM	TRJ	-992.321	-99.6459	96.1157
GSOR310338	Khao Luang	Laos	19.4263	104.426	0.702089	1e-05	0.297891	1e-05	TRJ	ADM	TRJ	-1045.67	-98.0364	51.2035
GSOR310345	J.P. 5	Australia	-24.8223	136.609	1e-05	1e-05	0.99997	1e-05	TEJ	TEJ	TEJ	-1151.47	-94.9934	-557.196
GSOR310348	C 8429	Papua New Guinea	-5.20328	149.354	0.99997	1e-05	1e-05	1e-05	TRJ	TRJ	TRJ	-1011.93	-110.261	474.456
GSOR310351	Warrangal Culture 1252	India	19.2231	78.1418	1e-05	1e-05	0.073137	0.926843	IND	IND	IND	817.794	-511.19	2.98631
GSOR310354	Padi Pohon Batu	Malaysia	1.8331	113.502	0.974686	1.4e-05	0.02529	1e-05	TRJ	TRJ	TRJ	-987.692	-105.786	478.665
GSOR310381	NC 1/536	Pakistan	30.6447	74.6999	1e-05	0.99997	1e-05	1e-05	AUS	AUS	AUS	626.292	990.209	-42.3852
GSOR310389	Won Son Zo No. 11	Korea	37.1662	126.366	1e-05	1e-05	0.035721	0.964259	IND	IND	IND	923.2	-526.689	-28.8439
GSOR310397	Chacareiro Uruguay	Uruguay	-33.6925	-53.3585	0.140485	1e-05	0.859495	1e-05	TEJ	TEJ	TEJ	-1135.72	-99.9185	-317.945
GSOR310399	Doble Carolina	Uruguay	-32.211	-56.0197	1e-05	0.991702	0.008278	1e-05	AUS	AUS	AUS	654.846	1026.74	18.9277
GSOR310415	Ai Chueh Ta Pai Ku	Taiwan	22.0908	121.428	1e-05	1e-05	1e-05	0.99997	IND	IND	IND	940.547	-550.625	-30.6886
GSOR310420	Thang 10	Vietnam	16.8168	105.544	0.033565	1e-05	0.063102	0.903323	IND	IND	IND	773.926	-431.923	-12.4013
GSOR310428	Sipirasikkam	Indonesia	-1.96229	101.791	0.947091	1.2e-05	0.052887	1e-05	TRJ	TRJ	TRJ	-1016.11	-99.0454	453.512
GSOR310440	TJ	Guyana	3.80502	-57.1456	1e-05	1e-05	1e-05	0.99997	IND	IND	IND	941.294	-571.405	-24.1356
GSOR310442	PD 46	Sri Lanka	7.02404	81.393	1e-05	1e-05	1e-05	0.99997	IND	IND	IND	967.049	-522.925	-6.94419
GSOR310471	PATNAI 6	Myanmar	16.8504	97.1346	1e-05	0.99997	1e-05	1e-05	AUS	AUS	AUS	603.209	914.657	15.1741
GSOR310475	K8C-263-3	Suriname	2.75086	-56.5343	0.005786	1e-05	0.074648	0.919557	IND	IND	IND	820.574	-459.263	-26.688
GSOR310480	Djimoron	Guinea	9.40946	-10.4584	1e-05	0.048266	0.028805	0.922919	IND	IND	IND	974.364	-378.171	-25.8255
GSOR310481	Anandi	India	20.9237	77.7569	1e-05	1e-05	0.035703	0.964277	IND	IND	IND	949.261	-456.978	-13.9671
GSOR310489	Chun 118-33	China	35.5537	103.395	1e-05	1e-05	0.034097	0.965883	IND	IND	IND	956.393	-549.162	-37.7555
GSOR310494	WW 8/2290	Netherlands	50.4454	6.85508	0.461952	0.098718	0.006109	0.433221	ADM	ADM	ARO	-1.65473	-125.913	343.715
GSOR310503	Manga Kely 694	Madagascar	-20.4679	47.0362	0.104098	0.32578	0.008972	0.56115	ADM	ADM	IND	604.634	4.01384	8.5547
GSOR310510	BLUE STICK	Fiji	-18.2168	178.7	1e-05	1e-05	0.99997	1e-05	TEJ	TEJ	TEJ	-1129.72	-92.3415	-527.664
GSOR310515	Nam Dawk Mai	Thailand	15.1354	100.393	1e-05	1e-05	0.084362	0.915618	IND	IND	IND	922.174	-533.182	-37.4032
GSOR310519	GUYANE 1	Chad	13.5779	18.2232	1e-05	0.035148	0.055771	0.909071	IND	IND	IND	949.355	-467.108	-27.9528
GSOR310546	MAHSURI	Malaysia	2.89662	102.324	1e-05	1e-05	1e-05	0.99997	IND	IND	IND	896.301	-500.574	-47.7257
GSOR310566	INIAP 7	Ecuador	0.330314	-81.3986	1e-05	1e-05	1e-05	0.99997	IND	IND	IND	966.429	-524.763	-39.9708
GSOR310588	Onu B	Zaire	1.15745	23.707	0.916058	1e-05	0.083922	1e-05	TRJ	TRJ	TRJ	-1007.73	-103.348	415.342
GSOR310598	Red	Pakistan	24.5428	67.4556	1e-05	0.406655	0.152627	0.440708	ADM	ADM	ARO	638.396	156.769	-89.6962
GSOR310615	Dichroa Alef Uslkij	Kazakhstan	48.3979	67.0198	1e-05	1e-05	0.046031	0.953949	IND	IND	IND	965.615	-541.284	-30.5505
GSOR310630	BKN 6987-68-14	Thailand	13.9579	99.6854	1e-05	1e-05	1e-05	0.99997	IND	IND	IND	950.951	-498.315	-39.0385
GSOR310632	IR 4482-5-3-9-5	Philippines	16.0132	122.161	1e-05	0.083574	1e-05	0.916406	IND	IND	IND	916.361	-445.297	-18.5297
GSOR310645	MOROBEREKAN	Guinea	9.29	-13.49	0.883106	1e-05	0.116874	1e-05	TRJ	TRJ	TRJ	-1044.02	-94.3551	438.805
GSOR310670	KUBANETS 508	Russian Federation	44.4301	39.6487	1e-05	1e-05	0.99997	1e-05	TEJ	TEJ	TEJ	-1137.7	-82.4007	-566.432
GSOR310687	IR 9660-48-1-1-2	Philippines	15.6611	120.451	1e-05	1e-05	0.063542	0.936438	IND	IND	IND	932.968	-563.107	-31.9628
GSOR310693	Bakiella 1	Sri Lanka	7.717	81.7	1e-05	0.016221	0.031313	0.952456	IND	IND	IND	957.413	-431.122	-33.3524
GSOR310702	Jumli dhan	Nepal	29.26	82.23	0.228834	0.087366	0.68379	1e-05	ADM	ADM	ARO	-961.349	3.85873	-229.211
GSOR310703	N-2703	Nepal	27.445	82.9558	0.036092	0.797564	0.015423	0.15092	AUS	AUS	AUS	571.69	633.888	28.9797
GSOR310714	TCHAMPA	Iran	31.2367	51.0068	1e-05	0.99997	1e-05	1e-05	AUS	AUS	AUS	561.105	915.108	13.1188
GSOR310715	PHUDUGEY	Bhutan	27.3	90.617	1e-05	0.999963	1.7e-05	1e-05	AUS	AUS	AUS	620.531	984.095	-3.91827
GSOR310724	Ak Tokhum	Azerbaijan	38.002	45.4436	0.275862	0.331113	0.393014	1e-05	ADM	ADM	ARO	-633.102	186.876	-173.256
GSOR310747	BHIM DHAN	Nepal	28.8539	85.949	0.470693	0.073963	0.444641	0.010704	ADM	ADM	TRJ	-1008.16	-47.289	-134.025
GSOR310757	RP2151-173-1-8	India	29.0509	77.2151	1e-05	0.083296	0.017219	0.899475	IND	IND	IND	935.48	-408.067	-21.0612
GSOR310767	HB-6-2	Hungary	47.6612	18.9556	1.1e-05	1.8e-05	0.999961	1e-05	TEJ	TEJ	TEJ	-1138.05	-85.557	-528.95
GSOR310773	ECIA76-S89-1	Cuba	23.322	-83.6698	1e-05	1e-05	0.09206	0.90792	IND	IND	IND	891.951	-498.821	-12.4878
GSOR310777	WC 3532	Peru	-10.0887	-76.2088	0.99997	1e-05	1e-05	1e-05	TRJ	TRJ	TRJ	-1076.24	-116.547	554.426
GSOR310779	GPNO 1106	Guatemala	15.6019	-88.7292	0.99997	1e-05	1e-05	1e-05	TRJ	TRJ	TRJ	-1052.24	-127.313	593.578
GSOR310788	Toga	India	31.3013	75.1656	1e-05	1e-05	1e-05	0.99997	IND	IND	IND	982.328	-549.623	-22.4528
GSOR310791	Kin Shan Zim	China	23.5282	114.028	1e-05	1e-05	0.037406	0.962574	IND	IND	IND	950.867	-521.668	-17.174
GSOR310799	Ragasu	Taiwan	23.8534	122.08	0.642844	1e-05	0.357136	1e-05	ADM	ADM	TRJ	-1001.98	-123.447	106.686
GSOR310801	Tobura	Taiwan	24.8287	119.557	0.311634	1e-05	0.688346	1e-05	ADM	ADM	TEJ	-1118.49	-98.9392	-206.539
GSOR310802	Tamanishiki	Japan	36.7219	138.22	1.8e-05	1e-05	0.999962	1e-05	TEJ	TEJ	TEJ	-1146.65	-97.3823	-546.066
GSOR310809	Yong Chal Byo	Korea_ South	37.0656	125.924	0.207901	1e-05	0.792079	1e-05	TEJ	TEJ	TEJ	-1122.99	-84.4979	-303.165
GSOR310814	Grassy	Haiti	19.8263	-72.1007	0.93061	1.1e-05	0.069369	1e-05	TRJ	TRJ	TRJ	-1037.07	-133.02	575.896
GSOR310836	GPNO 5055	United States	34.0368	-92.1069	1e-05	1e-05	0.99997	1e-05	TEJ	TEJ	TRJ	-1142.27	-92.7287	-553.496
GSOR310846	Kao Chio Lin Chou	Taiwan	22.5065	121.949	1e-05	1e-05	0.06318	0.9368	IND	IND	IND	885.418	-497.717	-47.1132
GSOR310849	Pan Ju	China	29.8509	107.389	1e-05	1e-05	0.010815	0.989165	IND	IND	IND	982.543	-538.149	-30.1797
GSOR310861	Niwahutaw Mochi	Japan	35.2265	138.586	1e-05	1e-05	0.99997	1e-05	TEJ	TEJ	TEJ	-1146.52	-92.0299	-553.875
GSOR310879	6360	Turkey	37.533	43.5	1e-05	1.2e-05	0.999968	1e-05	TEJ	TEJ	TEJ	-1111.02	-56.7181	-506.638
GSOR310883	Somewake	Japan	38.1872	138.717	1.1e-05	1e-05	0.999969	1e-05	TEJ	TEJ	TEJ	-1152.47	-88.6245	-542.069
GSOR310887	Buphopa	Myanmar	17.965	96.8093	0.672914	1e-05	0.327066	1e-05	ADM	ADM	TRJ	-1011.41	-99.2999	47.068
GSOR310901	Juppa	Nepal	28.7445	81.7418	1e-05	0.162056	1e-05	0.837924	IND	IND	IND	981.261	-195.145	-28.183
GSOR310906	Ardito	Italy	43.0739	10.9219	0.416032	1e-05	0.583948	1e-05	ADM	ADM	TEJ	-1127.05	-101.76	-88.6182
GSOR310910	TAINO 38	Taiwan	24.2372	120.577	0.403502	0.120502	0.216086	0.259909	ADM	ADM	ARO	-332.114	-79.8398	170.105
GSOR310932	17-9-4	Mexico	17.7656	-97.4986	0.056733	1e-05	1e-05	0.943247	IND	IND	IND	823.103	-440.623	26.8098
GSOR310945	Dular	India	21.5446	84.4994	1e-05	0.99997	1e-05	1e-05	AUS	AUS	AUS	656.831	1026.55	2.03412
GSOR310950	NANTON NO. 131	Taiwan	22.6146	122.794	0.720626	0.000323	0.17535	0.103701	TRJ	ADM	TRJ	-832.882	-123.451	210.515
GSOR310958	2	Afghanistan	34.5	62	0.308329	0.312226	0.379435	1e-05	ADM	ARO	ARO	-603.329	175.853	-42.6266
GSOR310965	Vary Tarva Osla	Portugal	39.1689	-8.83651	0.536636	1e-05	0.463344	1e-05	ADM	ADM	TEJ	-1125.09	-96.4176	1.61243
GSOR310984	CSORNUJ	Hungary	46.3824	19.052	1e-05	1e-05	0.99997	1e-05	TEJ	TEJ	TEJ	-1131.21	-78.2483	-559.162
GSOR310990	R 67	Senegal	15.3386	-14.3885	0.445713	1e-05	0.120043	0.434234	ADM	ADM	TRJ	-311.665	-273.38	232.473
GSOR310997	LUSITANO	Portugal	38.42	-9.1	1e-05	1e-05	0.99997	1e-05	TEJ	TEJ	TEJ	-1145.41	-74.0878	-503.34
GSOR310998	WC 4443	Bolivia	-17.35	-63.4	0.99997	1e-05	1e-05	1e-05	TRJ	TRJ	TRJ	-1075.37	-108.817	546.516
GSOR311016	IR 238	Philippines	15.4201	120.845	0.227388	1e-05	1e-05	0.772592	IND	ADM	IND	538.863	-391.727	122.056
GSOR311046	IARI 6621	India	25.9432	92.2	1e-05	0.817049	0.043175	0.139766	AUS	AUS	AUS	595.003	671.841	36.2651
GSOR311074	Mitak	Indonesia	-8.15	122.088	0.944552	1e-05	0.055428	1e-05	TRJ	TRJ	TRJ	-978.953	-111.555	429.182
GSOR311100	ARC 6578	India	25.75	93.25	1e-05	0.829636	0.036194	0.13416	AUS	AUS	AUS	593.272	671.278	40.8653
GSOR311105	Hsin Hsing Pai Ku	Taiwan	23.3621	119.983	1e-05	1e-05	0.059255	0.940725	IND	IND	IND	889.182	-495.767	-31.8343
GSOR311111	99216	India	21.1805	78.3261	1e-05	0.99997	1e-05	1e-05	AUS	AUS	AUS	596.661	874.351	62.4244
GSOR311113	Shui Ya Jien	Hong Kong	24.2979	113.759	1e-05	1e-05	1e-05	0.99997	IND	IND	IND	963.593	-568.286	-50.1546
GSOR311117	Tranoeup Beykher	Cambodia	12.2551	104.507	1e-05	1e-05	0.02964	0.97034	IND	IND	IND	929.441	-475.861	-31.6207
GSOR311123	10340	Italy	41.7092	12.3055	1e-05	1e-05	0.090461	0.909519	IND	IND	IND	881.223	-474.32	-41.634
GSOR311140	AKP 4	India	20.694	83.3553	1e-05	1e-05	0.035769	0.964211	IND	IND	IND	919.579	-483.658	-22.8795
GSOR311141	SORNAVARI	Mali	12.8481	-7.95841	1e-05	0.99997	1e-05	1e-05	AUS	AUS	AUS	606.032	985.511	-28.0162
GSOR311151	TD 70	Thailand	15.7332	100.488	1e-05	1e-05	0.026844	0.973136	IND	IND	IND	959.121	-532.161	-18.6952
GSOR311153	IR 2061-214-2-3	Philippines	14.6431	120.458	1e-05	0.049879	0.023372	0.926739	IND	IND	IND	945.909	-445.017	-31.4474
GSOR311167	TAINUNG 45	Taiwan	25.7093	121.297	1e-05	1e-05	0.108935	0.891045	IND	IND	IND	952.858	-512.653	-18.7947
GSOR311173	Manga 629	Madagascar	-19.5994	46.9647	0.051249	0.368314	0.037302	0.543135	ADM	ADM	IND	678.619	56.9285	1.8597
GSOR311180	Sapundali Local	India	19.4558	76.7588	1e-05	0.199021	0.03118	0.769789	IND	IND	IND	898.533	-228.448	-8.20539
GSOR311181	Tauli	Nepal	27.095	85.1042	1e-05	0.99997	1e-05	1e-05	AUS	AUS	AUS	681.816	1002.82	17.8912
GSOR311185	Bombon	Spain	39.315	-3.41141	0.228765	1e-05	0.771215	1e-05	TEJ	TEJ	TEJ	-1144.77	-81.0407	-240.763
GSOR311188	Dara	Indonesia	-7.04691	108.765	1e-05	0.99997	1e-05	1e-05	AUS	AUS	AUS	640.802	1068.25	21.9258
GSOR311206	79	Guyana	4.89124	-59.0637	0.342945	0.367442	0.272846	0.016767	ADM	ARO	ARO	-489.159	219.678	-19.7312
GSOR311236	B805D-MR-16-8-3	Indonesia	-6.29513	106.042	1e-05	1e-05	0.058619	0.941361	IND	IND	IND	853.959	-480.097	-52.3953
GSOR311249	TONO BREA 439	Dominican Republic	17.7339	-69.7105	1e-05	1e-05	0.030777	0.969203	IND	IND	IND	897.54	-483.13	-16.9801
GSOR311255	Saraya	Fiji	-19.496	178.326	1e-05	0.99997	1e-05	1e-05	AUS	AUS	AUS	607.604	1049.72	21.124
GSOR311258	Botika S/R	Zaire	-0.4132	26.6185	0.584658	0.415322	1e-05	1e-05	ADM	ADM	TRJ	-457.289	269.486	422.379
GSOR311266	CO 13	India	19.39	83.4699	1e-05	0.185952	1e-05	0.814028	IND	IND	IND	932.818	-271.892	-21.9941
GSOR311269	Shimla Early	Iraq	33.7925	44.7457	0.025639	0.462058	1e-05	0.512293	ADM	ADM	IND	785.803	138.898	42.0223
GSOR311278	Montakcl	Egypt	27.736	29.0454	1e-05	0.825831	1e-05	0.174149	AUS	AUS	AUS	693.444	850.505	-12.3604
GSOR311281	A 152	Bangladesh	25.3921	89.1088	0.372483	0.037577	0.016146	0.573794	ADM	ADM	ARO	-78.369	-278.235	150.427
GSOR311284	LA PLATA GENA F.A.	Argentina	-34.4964	-58.2098	0.276232	0.486578	0.14096	0.09623	ADM	ADM	AUS	-88.6007	300.249	29.6612
GSOR311286	UZ ROS 59	Uzbekistan	40.2637	70.689	1e-05	1e-05	0.017217	0.982763	IND	IND	IND	975.256	-539.063	-18.0257
GSOR311327	Gasym Hany	Azerbaijan	41.9741	46.7447	0.265919	0.410641	0.285176	0.038265	ADM	ARO	ARO	-514.578	233.82	-128.242
GSOR311383	DARMALI	Nepal	27.633	85.067	0.328341	0.272345	0.399304	1e-05	ADM	ADM	ARO	-838.636	112.983	-177.476
GSOR311385	KAUKKYI ANI	Myanmar	23.2717	97.8197	0.701078	1e-05	0.298902	1e-05	TRJ	ADM	TRJ	-1014.69	-108.502	160.226
GSOR311393	Celiaj	Azerbaijan	39.793	46.9282	1e-05	1e-05	0.99997	1e-05	TEJ	TEJ	TEJ	-1141.54	-83.2656	-566.487
GSOR311417	CNTLR80076-44-1-1-1	Thailand	13.2888	101.079	1e-05	0.039889	0.001414	0.958687	IND	IND	IND	941.292	-464.46	-6.60579
GSOR311423	IR 58614-B-B-8-2	Philippines	17.284	121.447	1e-05	0.051019	0.010979	0.937992	IND	IND	IND	905.84	-430.445	-8.66629
GSOR311435	CM1_ HAIPONG	Vietnam	20.6384	106.046	1e-05	1e-05	0.053792	0.946188	IND	IND	IND	837.35	-484.622	-26.9687
GSOR311466	KECHENGNUO NO. 4	China	38.7705	119.224	1e-05	1e-05	0.02576	0.97422	IND	IND	IND	851.723	-497.722	-28.6595
GSOR311483	4484	China	38.4703	115.311	0.020202	1e-05	1e-05	0.979778	IND	IND	IND	921.453	-557.693	-50.3566
GSOR311484	4595	China	39.208	114.85	1e-05	1e-05	1e-05	0.99997	IND	IND	IND	982.616	-535.849	-18.1456
GSOR311491	YOU-I B	China	39.3757	115.99	1e-05	0.000959	0.039753	0.959279	IND	IND	IND	852.202	-528.077	-28.275
GSOR311497	CHUNJIANGZAO NO. 1	China	39.5004	115.471	0.061411	1e-05	0.780891	0.157688	TEJ	TEJ	TEJ	-914.952	-165.175	-480.544
GSOR311532	Egyptian Wild Type	Turkey	39.983	42.567	1e-05	1e-05	0.99997	1e-05	TEJ	TEJ	TEJ	-1133.51	-92.8055	-580.486
GSOR311537	A 5	Japan	35.6778	138.023	1e-05	1e-05	0.99997	1e-05	TEJ	TEJ	TEJ	-1142.24	-81.0616	-530.253
GSOR311539	C.B. II	Japan	35.6002	138.827	1e-05	0.99997	1e-05	1e-05	AUS	AUS	AUS	645.675	1009.73	-32.6077
GSOR311544	Gallawa	Sri Lanka	6.24301	81.427	1e-05	0.927312	0.072668	1e-05	AUS	AUS	AUS	291.279	927.325	-28.1084
GSOR311545	Ittikulama	Sri Lanka	5.79231	81.2498	1e-05	0.964077	0.035903	1e-05	AUS	AUS	AUS	390.526	922.282	1.52346
GSOR311547	Karayal	Sri Lanka	6.10952	81.3417	1e-05	0.976016	0.023964	1e-05	AUS	AUS	AUS	387.46	943.156	-1.96783
GSOR311554	Srav Prapay	Cambodia	15.8754	104.35	1e-05	0.022601	0.03343	0.943958	IND	IND	IND	890.105	-434.257	-21.4208
GSOR311561	Nang Bang Bentre	Vietnam	16.8012	105.296	1e-05	0.99997	1e-05	1e-05	AUS	AUS	AUS	683.282	1027.48	0.66895
GSOR311563	DNJ 179	Bangladesh	24.7346	88.7922	1e-05	0.99997	1e-05	1e-05	AUS	AUS	AUS	658.379	1035.7	8.3573
GSOR311572	DJ 24	Bangladesh	22.3788	91.6177	1e-05	0.99997	1e-05	1e-05	AUS	AUS	AUS	686.532	1038.56	22.1324
GSOR311573	DJ 102	Bangladesh	24.924	89.5763	1e-05	0.99997	1e-05	1e-05	AUS	AUS	AUS	697.21	1057.65	1.0506
GSOR311576	DNJ 121	Bangladesh	23.493	90.849	1e-05	0.99997	1e-05	1e-05	AUS	AUS	AUS	654.324	966.588	7.56219
GSOR311592	UZ ROS 7-13	Uzbekistan	41.7316	70.2067	1e-05	0.997574	0.002406	1e-05	AUS	AUS	AUS	635.012	995.959	-34.8712
GSOR311596	SL 22-620	Sierra Leone	9.09027	-11.8061	1e-05	0.878667	0.121313	1e-05	AUS	AUS	AUS	198.789	919.335	-10.1215
GSOR311600	Jyanak	Bhutan	26.5043	90.5562	0.56182	0.044233	0.393937	1e-05	ADM	ADM	TRJ	-1034.5	-68.2038	-44.5197
GSOR311606	Dhan	Nepal	28.05	81.617	1e-05	0.136105	1e-05	0.863875	IND	IND	IND	985.624	-247.891	-8.0731
GSOR311613	Spin Mere	Afghanistan	31.617	65.717	1e-05	0.99997	1e-05	1e-05	AUS	AUS	AUS	602.881	995.71	-22.9199
GSOR311620	Romeno	Portugal	38.7613	-8.03134	1e-05	1e-05	0.99997	1e-05	TEJ	TEJ	TEJ	-1107.45	-64.6327	-523.929
GSOR311635	AMANE	Sri Lanka	7.09891	79.3386	1e-05	0.104361	1e-05	0.895619	IND	IND	IND	1033.44	-287.612	-20.5245
GSOR311642	Tia Bura	Indonesia	-8.49154	122.598	0.967846	1e-05	0.032134	1e-05	TRJ	TRJ	TRJ	-1004.75	-119.115	471.765
GSOR311643	Padi Tarab Arab	Malaysia	2.73445	110.203	0.991898	1e-05	0.008082	1e-05	TRJ	TRJ	TRJ	-976.614	-106.845	481.84
GSOR311644	P 35	India	32.0393	73.8355	1e-05	0.99997	1e-05	1e-05	AUS	AUS	AUS	583.061	1035.56	-11.5491
GSOR311654	CAROLINO 164	Chad	16.0526	21.0676	1e-05	0.99997	1e-05	1e-05	AUS	AUS	AUS	700.006	1041.29	-1.4179
GSOR311656	ASWINA 330	Bangladesh	23.4118	88.3161	1e-05	0.99997	1e-05	1e-05	AUS	AUS	AUS	707.95	963.462	-21.3417
GSOR311667	HKG 98	Mali	17.1716	-2.37513	0.030726	0.873711	0.095553	1e-05	AUS	AUS	AUS	220.634	947.539	19.6796
GSOR311668	Daudzai Field Mix	Pakistan	34.017	71.55	1e-05	0.99997	1e-05	1e-05	AUS	AUS	AUS	645.894	993.931	-28.841
GSOR311669	JP 5	Pakistan	35	72.5	1e-05	0.516783	0.015573	0.467634	ADM	ADM	IND	822.201	305.794	-28.2652
GSOR311677	Karabaschak	Bulgaria	42.1597	24.1737	1e-05	1e-05	0.99997	1e-05	TEJ	TEJ	TEJ	-1134.95	-81.4217	-561.963
GSOR311684	Hi Muke	Kazakhstan	46.2713	69.2312	1e-05	0.999961	1.9e-05	1e-05	AUS	AUS	AUS	627.48	1006.16	-24.9012
GSOR311685	WIR 911	Russian Federation	43.6307	132.363	1e-05	1.2e-05	0.999968	1e-05	TEJ	TEJ	TEJ	-1131.06	-69.0613	-498.36
GSOR311710	Lua Chua Chan	Vietnam	15.4424	104.548	0.982446	1e-05	0.017534	1e-05	TRJ	TRJ	TRJ	-1008.78	-118.631	491.819
GSOR311713	Sereno	Jamaica	17.0456	-76.9894	1e-05	1e-05	0.015639	0.984341	IND	IND	IND	931.696	-501.954	22.7648
GSOR311725	A 36-3	Myanmar	18.2742	96.2619	1e-05	1e-05	1e-05	0.99997	IND	IND	IND	996.12	-521.761	-17.1149
GSOR311734	ARC 10633	India	26.7915	92.2167	1e-05	0.106902	1e-05	0.893078	IND	IND	IND	958.124	-379.475	-21.0785
GSOR311735	Simpor	Brunei	-4.667	114.667	0.939412	1e-05	0.060568	1e-05	TRJ	TRJ	TRJ	-982.236	-109.007	478.085
GSOR311736	Coppocina	Bulgaria	46.0897	26.4442	0.99997	1e-05	1e-05	1e-05	TRJ	TRJ	TRJ	-971.5	-110.577	522.188
GSOR311741	SOC NAU	Vietnam	20.7238	106.14	1e-05	1e-05	0.010475	0.989505	IND	IND	IND	939.726	-511.884	-31.4991
GSOR311744	Heo Trang	Vietnam	15.3118	106.68	1e-05	1e-05	0.043617	0.956363	IND	IND	IND	900.288	-466.468	-21.1642
GSOR311745	WONG CHIM	Hong Kong	24.1056	115.42	1e-05	1e-05	0.07375	0.92623	IND	IND	IND	877.329	-496.197	-62.9152
GSOR311765	Pa Boup	Sierra Leone	8.53267	-11.2119	1e-05	0.838933	0.161047	1e-05	AUS	ADM	AUS	137.086	875.305	-12.8431
GSOR311769	Pakkali	Philippines	16.8243	120.909	0.344762	0.430478	0.175684	0.049075	ADM	ARO	ARO	-434.548	249.662	-14.882
GSOR311775	THAVALU	Sri Lanka	6.9975	81.1485	1e-05	0.957126	0.033053	0.009811	AUS	AUS	AUS	497.008	883.347	-20.7433
GSOR311779	WC 10253	Uncertain	NA	NA	0.905394	1.4e-05	0.094582	1e-05	TRJ	TRJ	NA	-1063.69	-91.3623	375.729
GSOR311787	KRASNODARSKIJ 3352	Russian Federation	44.7223	38.2919	1e-05	1e-05	0.99997	1e-05	TEJ	TEJ	TEJ	-1152.59	-98.3256	-545.558
GSOR311788	EMBRAPA 1200	Brazil	-14.5368	-45.1984	0.954391	1e-05	0.045589	1e-05	TRJ	TRJ	TRJ	-1019.61	-117.455	456.302
GSOR311790	WAB462-10-3-1	Cote D'Ivoire	5.71182	-6.6676	0.966799	1e-05	1e-05	0.033181	TRJ	TRJ	TRJ	-951.711	-143.095	484.147
GSOR311792	cypress	United States	34.7475	-91.5883	0.980872	1e-05	0.019108	1e-05	TRJ	TRJ	TRJ	-977.152	-131.168	458.681
GSOR311793	IR64	Philippines	32.8307	-92.6377	1e-05	1e-05	1e-05	0.99997	IND	IND	TRJ	948.332	-510.892	-49.0487
GSOR is the identification of samples from Genetic Stocks Oryza Collection.
AUS, IND, TEJ, TRJ represent Aus, Indica Temperate Japonica, and Tropical Japonica rice respectively.
Latitude and Longitude showed the original spot of samples.
PC1, PC2, PC3 are pricipal component scores, and this matrix are used in the GWAS analysis to correct population structure.
