# Supplementary material for: Genome-wide association studies of ionomic and agronomic traits in USDA mini core collection of rice and comparative analyses of different mapping methods
Source: BMC Plant Biol. 2020 Sep 24;20:441. doi: 10.1186/s12870-020-02603-0 (PMC7513512; doi:10.1186/s12870-020-02603-0)
Supplement: Supplementary file 9 — Additional file 9: Supplementary Table 2. The QTLs associated with agronomic traits, ionomic in flooded and unflooded conditions with four different methods. [file 12870_2020_2603_MOESM9_ESM.xlsx]

## Sheet: agronomic
Supplementary Table 2 The QTLs associated with agronomic traits, ionomic in flooded and unflooded conditions with four different methods.
Trait	SNP	Chr	Pos	MAF	R2	p-value				Published Gene	Candidate Gene
						GLM	MLM	MLMM	FarmCPU
AMYLOSE	S6_1736459	6	1736459	0.201058	0.545774	1.14889e-14	1.14893e-14	5.72134e-21	5.02201e-31	Wax 1
AMYLOSE	S6_6820916	6	6820916	0.169312	0.414624	5.14631e-09	5.14719e-09	0.00352437	0.146426	ALK 2
AMYLOSE	S6_14105710	6	14105710	0.10582	0.308488	0.00116026	0.00116035	0.00104513	1.73159e-10
AMYLOSE	S8_20766217	8	20766217	0.216931	0.265405	0.834536	0.83447	0.822166	3.92071e-09
AMYLOSE	S10_15665561	10	15665561	0.0582011	0.362426	1.69396e-06	1.69421e-06	8.81949e-07	1.64806e-10
AMYLOSE	S11_10519045	11	10519045	0.420635	0.333282	5.29912e-05	5.29806e-05	0.000532017	5.00216e-10
AMYLOSE	S11_28437682	11	28437682	0.0846561	0.374452	4.2865e-07	4.28829e-07	9.16454e-06	1.82253e-11
AMYLOSE	S12_24841458	12	24841458	0.0608466	0.371794	5.79835e-07	5.79724e-07	8.47088e-09	3.6772e-06
AMYLOSE	S12_25668796	12	25668796	0.0661376	0.377819	2.93152e-07	2.93147e-07	3.73006e-09	2.4408e-17
AWNTYPE	S5_5033088	5	5033088	0.237654	0.226209	2.0986e-05	4.3936e-06	1.15127e-11	0.00166558
AWNTYPE	S5_27119082	5	27119082	0.0771605	0.196312	0.00013606	4.96653e-05	7.57807e-16	2.60737e-09
AWNTYPE	S6_5673373	6	5673373	0.138889	0.229051	3.40721e-07	3.50625e-06	4.11283e-23	6.78356e-22
AWNTYPE	S6_10186740	6	10186740	0.104938	0.187996	0.000171394	9.92979e-05	3.66489e-17	2.70797e-16
AWNTYPE	S7_11415644	7	11415644	0.0895062	0.268486	4.87435e-09	1.65506e-07	0.521381	2.51613e-10
AWNTYPE	S7_12598664	7	12598664	0.256173	0.276588	1.47914e-08	8.98757e-08	0.134304	0.411632
AWNTYPE	S8_4543337	8	4543337	0.42284	0.173213	4.64869e-05	0.000348042	1.39191e-09	0.00847344
AWNTYPE	S10_9605558	10	9605558	0.123457	0.114348	0.406553	0.0814684	0.0261508	2.24115e-14
AWNTYPE	S11_18671478	11	18671478	0.0493827	0.311697	1.62977e-07	6.76908e-09	4.18149e-19	1.00209e-27
DAYSFLOWER	S6_22830533	6	22830533	0.0534759	0.356634	1.05048e-08	2.21754e-09	2.64163e-11	8.03358e-11		OsPLL9
DAYSFLOWER	S7_21281463	7	21281463	0.136364	0.286533	3.90746e-07	2.0925e-06	8.50029e-05	4.33354e-10
DAYSFLOWER	S10_10774837	10	10774837	0.0882353	0.315548	1.03269e-07	1.1424e-07	9.21878e-06	7.12559e-09
HULLCOLOR	S3_1550792	3	1550792	0.458333	0.288961	6.96039e-08	6.15914e-06	1.43719e-06	1.26303e-12
HULLCOLOR	S3_16665988	3	16665988	0.119048	0.260524	5.63907e-06	8.87892e-05	4.02951e-05	1.37784e-11
HULLCOLOR	S7_20101330	7	20101330	0.28869	0.233519	0.00061925	0.0012678	0.000897168	3.17879e-12
HULLCOLOR	S9_3019059	9	3019059	0.14881	0.247307	4.92798e-06	0.000320514	0.000184922	6.85067e-12
HULLCOLOR	S12_10350436	12	10350436	0.306548	0.270609	1.17393e-06	3.4003e-05	1.24771e-05	4.8713e-12
HULLCOVER	S1_25044949	1	25044949	0.0326087	0.302454	1.05415e-09	1.05416e-09	0.000338933	0.00249138	OsTCL1/OsTCL2 3
HULLCOVER	S1_28093991	1	28093991	0.0380435	0.35233	1.90641e-11	1.90637e-11	9.33918e-15	5.22615e-07
HULLCOVER	S1_29755513	1	29755513	0.0869565	0.285447	4.33646e-09	4.33545e-09	3.61352e-07	9.532e-07
HULLCOVER	S2_15864435	2	15864435	0.470109	0.158447	0.000422597	0.000422678	3.1212e-05	5.46383e-10
HULLCOVER	S2_17104494	2	17104494	0.108696	0.276991	8.83694e-09	8.83906e-09	1.33749e-05	0.0199096
HULLCOVER	S3_24486434	3	24486434	0.0380435	0.190643	1.90886e-05	1.90844e-05	7.3111e-09	0.000808972
HULLCOVER	S4_23223924	4	23223924	0.0597826	0.221075	1.16322e-06	1.16358e-06	1.46859e-09	0.0798058
HULLCOVER	S5_590581	5	590581	0.0326087	0.314143	4.04393e-10	4.04481e-10	3.35591e-07	1.09526e-13
HULLCOVER	S5_983328	5	983328	0.0434783	0.300684	1.21982e-09	1.21995e-09	1.39147e-05	0.208808	OsWOX3 4
HULLCOVER	S6_8156236	6	8156236	0.0380435	0.210209	3.11891e-06	3.11903e-06	4.07677e-10	0.00514259
HULLCOVER	S6_22640496	6	22640496	0.048913	0.15975	0.000371653	0.000371642	8.99687e-06	5.12603e-13
HULLCOVER	S6_27322378	6	27322378	0.0298913	0.283926	4.92656e-09	4.92599e-09	0.00208037	7.71773e-07
HULLCOVER	S8_5325850	8	5325850	0.0923913	0.276741	9.02569e-09	9.02756e-09	8.809e-05	1.40591e-08
HULLCOVER	S8_13613027	8	13613027	0.225543	0.094037	0.730448	0.730354	0.392411	1.82354e-12
HULLCOVER	S9_10522634	9	10522634	0.184783	0.0942993	0.679497	0.679517	0.0242331	1.0015e-09
HULLCOVER	S11_995383	11	995383	0.0271739	0.23404	3.64927e-07	3.64951e-07	5.30926e-10	0.000158677
HULLCOVER	S12_3857768	12	3857768	0.048913	0.316688	3.28767e-10	3.288e-10	0.00801576	0.740493
HULLCOVER	S12_10064376	12	10064376	0.0461957	0.300461	1.24263e-09	1.24261e-09	4.7874e-07	0.257572
HULLCOVER	S12_26954823	12	26954823	0.0271739	0.180697	4.88567e-05	4.88602e-05	1.14967e-07	4.7406e-12
KERNELLEN	S3_16733441	3	16733441	0.290576	0.531509	4.42261e-13	1.34823e-11	4.87422e-15	1.933e-20	GS3 5
KERNELLEN	S4_31466665	4	31466665	0.246073	0.417813	8.48467e-05	1.91478e-05	9.52067e-06	3.21424e-09	NAL1 6
KERNELLEN	S9_6629048	9	6629048	0.0837696	0.403766	1.71792e-06	0.0001345	0.0061158	6.59421e-10
KERNELLEN	S10_2376862	10	2376862	0.052356	0.380909	0.00171952	0.00374403	7.08087e-05	1.02586e-10
KERNELLEN	S10_7556159	10	7556159	0.246073	0.42525	0.000186946	6.97917e-06	9.37468e-08	6.73151e-10
KERNELLEN	S12_20104904	12	20104904	0.212042	0.376618	0.0094009	0.00720174	0.000554592	9.62322e-11	no name 7
KERNELRAT	S3_16733441	3	16733441	0.290576	0.434034	6.39912e-10	1.04322e-07	7.47605e-09	4.25319e-09	GS3 5
KERNELRAT	S4_3950319	4	3950319	0.191099	0.389039	3.44329e-08	3.14105e-05	0.000254491	1.12006e-08
KERNELRAT	S8_5623166	8	5623166	0.0628272	0.3935	4.92434e-08	1.74736e-05	1.20057e-05	1.67815e-11
KERNELRAT	S8_11915391	8	11915391	0.146597	0.351762	0.145013	0.00542658	0.000603228	2.76916e-14
KERNELRAT	S11_22883865	11	22883865	0.308901	0.386776	1.44507e-08	4.23805e-05	0.000894947	0.000782772
KERNELWID	S5_5364561	5	5364561	0.21466	0.25564	9.44139e-07	4.56851e-06	9.03563e-09	2.27716e-05	GW5 8/no name 7
KERNELWID	S12_17002222	12	17002222	0.104712	0.271712	6.90485e-08	8.91001e-07	8.85614e-10	2.04235e-06
LODGING	S1_33469251	1	33469251	0.312834	0.589564	4.08953e-11	9.27658e-07	9.32458e-05	3.42837e-08		OsPME6
LODGING	S1_34280315	1	34280315	0.262032	0.545821	5.14137e-09	0.00298435	0.00021916	0.526931
LODGING	S1_41902124	1	41902124	0.294118	0.564327	1.03993e-09	8.56956e-05	0.00110962	0.20588
LODGING	S2_13534059	2	13534059	0.358289	0.57235	1.78933e-09	1.96666e-05	0.206307	2.10834e-06
LODGING	S2_20183895	2	20183895	0.0855615	0.572039	0.000221673	2.08104e-05	0.0105452	1.40204e-15
LODGING	S3_22564337	3	22564337	0.144385	0.556399	1.28808e-08	0.000380556	0.192079	0.0709139
LODGING	S3_24572839	3	24572839	0.433155	0.581235	3.33521e-09	3.99988e-06	1.77083e-22	0.216439
LODGING	S3_24607909	3	24607909	0.44385	0.596689	1.75281e-09	2.71763e-07	0.0472023	9.49777e-21
LODGING	S4_17878026	4	17878026	0.128342	0.559102	1.01079e-08	0.000227894	0.0108545	0.531308
LODGING	S4_18854517	4	18854517	0.165775	0.576942	1.48781e-09	8.59492e-06	0.00958691	1.09532e-14
LODGING	S4_31746499	4	31746499	0.15508	0.552392	0.00168645	0.000821464	6.72166e-15	0.00703348
LODGING	S4_32093596	4	32093596	0.149733	0.524087	0.893696	0.392099	1.20721e-12	0.940808
LODGING	S5_28606631	5	28606631	0.208556	0.554948	0.0293751	0.000502102	0.000462417	1.69702e-10
LODGING	S6_14997174	6	14997174	0.0561497	0.584618	9.28089e-09	2.20151e-06	0.000530236	0.0483005
LODGING	S6_23469490	6	23469490	0.179144	0.544933	0.000274636	0.00356376	0.000982785	2.88599e-10
LODGING	S6_28039983	6	28039983	0.195187	0.585624	8.01611e-09	1.84517e-06	0.000466104	0.000626256
LODGING	S7_3683922	7	3683922	0.0454545	0.594309	8.87535e-05	4.08655e-07	1.59209e-13	0.00250367
LODGING	S7_12065799	7	12065799	0.0374332	0.617117	8.53957e-05	8.92166e-09	2.3585e-23	1.03259e-05
LODGING	S7_16852513	7	16852513	0.331551	0.550459	2.27453e-09	0.00119573	2.53086e-07	0.000330018
LODGING	S7_18435459	7	18435459	0.446524	0.566362	7.14547e-09	5.88085e-05	0.0192106	0.980315
LODGING	S8_5261977	8	5261977	0.0588235	0.547293	0.000221867	0.00222757	1.03173e-12	0.12582
LODGING	S8_25089263	8	25089263	0.0695187	0.565263	6.76282e-09	7.20527e-05	0.170846	0.578033	OsSPL14 9
LODGING	S9_6530228	9	6530228	0.106952	0.575385	0.00472454	1.13672e-05	0.00265999	1.00066e-12
LODGING	S9_14894229	9	14894229	0.160428	0.565717	0.000327631	6.62415e-05	0.0908448	6.76585e-11	OsCESA9 10
LODGING	S9_20838864	9	20838864	0.18984	0.561359	9.84566e-09	0.000149072	0.0500432	0.207556
LODGING	S11_16573106	11	16573106	0.264706	0.554784	9.87779e-10	0.000518125	0.217291	1.626e-18
LODGING	S11_24799361	11	24799361	0.0748663	0.571339	7.82645e-09	2.36312e-05	0.0227313	0.13107
LODGING	S12_6936498	12	6936498	0.312834	0.543173	8.13914e-09	0.00507852	0.187897	0.934153
PANICLETYPE	S1_7404228	1	7404228	0.230366	0.0639242	0.000806536	0.000900415	5.09543e-15	0.00148479
PANICLETYPE	S7_11463802	7	11463802	0.0445026	0.148794	7.20029e-07	4.6281e-07	3.24648e-18	8.82467e-07
PANICLETYPE	S8_2464495	8	2464495	0.222513	0.125737	7.28267e-07	3.33693e-06	2.63395e-20	8.94047e-07
PANICLETYPE	S10_13412305	10	13412305	0.0366492	0.0721642	0.00058461	0.000413744	1.13141e-09	0.00108277
PLANTHT	S1_33363796	1	33363796	0.0855615	0.248486	3.05699e-09	3.20399e-06	7.45197e-07	0.0373896		OsPME6
PLANTHT	S1_35692618	1	35692618	0.0775401	0.240758	9.53982e-09	6.86932e-06	1.95628e-06	0.0368713
PLANTHT	S1_38538838	1	38538838	0.0695187	0.234653	1.03263e-08	1.2622e-05	4.17251e-06	0.278829
PLANTHT	S4_21470504	4	21470504	0.307487	0.222617	1.30189e-06	4.25756e-05	1.83641e-05	2.21496e-13
PLANTHT	S6_3237809	6	3237809	0.483957	0.230352	2.4205e-07	1.94411e-05	7.09774e-06	3.57549e-11
PLANTHT	S10_5082653	10	5082653	0.229947	0.226858	0.000498572	2.7668e-05	1.09115e-05	5.13793e-09
PLANTHT	S12_4788568	12	4788568	0.0481283	0.185285	0.0174733	0.00219114	0.00170935	1.22333e-08
p-values smaller than threshold (1.53E-08) are highlighted.
1	Wang, Y., Wan, L., Zhang, L., et al. 2012, An ethylene response factor OsWR1 responsive to drought stress transcriptionally activates wax synthesis related genes and increases wax production in rice. Plant molecular biology, 78, 275-288.
2	Gao, Z., Zeng, D., Cheng, F., et al. 2011, ALK, the Key Gene for Gelatinization Temperature, is a Modifier Gene for Gel Consistency in Rice F. Journal of integrative plant biology, 53, 756-765.
3	Zheng, K., Tian, H., Hu, Q., et al. 2016, Ectopic expression of R3 MYB transcription factor gene OsTCL1 in Arabidopsis, but not rice, affects trichome and root hair formation. Scientific reports, 6, 19254.
4	Li, J., Yuan, Y., Lu, Z., et al. 2012, Glabrous Rice 1, encoding a homeodomain protein, regulates trichome development in rice. Rice (N Y), 5, 32-32.
5	Fan, C., Xing, Y., Mao, H., et al. 2006, GS3, a major QTL for grain length and weight and minor QTL for grain width and thickness in rice, encodes a putative transmembrane protein. Theoretical and Applied Genetics, 112, 1164-1171.
6	Jiang, D., Fang, J., Lou, L., et al. 2015, Characterization of a null allelic mutant of the rice NAL1 gene reveals its role in regulating cell division. PloS one, 10, e0118169.
7	Zhang, M., Pinson, S. R. M., Tarpley, L., et al. 2014, Mapping and validation of quantitative trait loci associated with concentrations of 16 elements in unmilled rice grain. Theor Appl Genet, 127, 137-165.
8	Weng, J., Gu, S., Wan, X., et al. 2008, Isolation and initial characterization of GW5, a major QTL associated with rice grain width and weight. Cell research, 18, 1199.
9	Jiao, Y., Wang, Y., Xue, D., et al. 2010, Regulation of OsSPL14 by OsmiR156 defines ideal plant architecture in rice. Nature genetics, 42, 541.
10	Li, F., Xie, G., Huang, J., et al. 2017, Os CESA 9 conserved‐site mutation leads to largely enhanced plant lodging resistance and biomass enzymatic saccharification by reducing cellulose DP and crystallinity in rice. Plant biotechnology journal, 15, 1093-1104.

## Sheet: ionomic_flooded
Supplementary Table 2 The QTLs associated with agronomic traits, ionomic in flooded and unflooded conditions with four different methods.
Trait	SNP	Chr	Pos	MAF	R2	p-value				Published Gene/QTL	Candidate Gene
						GLM	MLM	MLMM	FarmCPU
Cd	S1_4348829	1	4348829	0.413613	0.258753	3.37101e-10	3.36951e-10	2.30569e-06	5.23536e-11		OsWRKY102
Cd	S1_11912124	1	11912124	0.316754	0.0735804	0.00427746	0.0042775	0.00168699	5.22196e-10
Cd	S1_21685686	1	21685686	0.0209424	0.21557	1.12699e-08	1.12683e-08	0.000202994	0.863335
Cd	S2_2505337	2	2505337	0.039267	0.202887	3.25211e-08	3.25067e-08	1.30622e-10	0.0422056
Cd	S2_24968588	2	24968588	0.0497382	0.21314	1.37906e-08	1.379e-08	1.48283e-05	0.0199211	CAL1 9
Cd	S4_1603181	4	1603181	0.0680628	0.0567949	0.0246645	0.0246676	0.00614158	1.85285e-09
Cd	S4_5785495	4	5785495	0.026178	0.228811	3.78239e-09	3.78179e-09	6.03737e-06	2.53934e-07
Cd	S4_6963861	4	6963861	0.065445	0.217613	9.5164e-09	9.51302e-09	5.08108e-07	0.103454
Cd	S4_7373238	4	7373238	0.0628272	0.218987	8.49158e-09	8.49027e-09	2.16976e-06	0.17871
Cd	S4_15237192	4	15237192	0.0602094	0.177475	2.83388e-07	2.83401e-07	2.23071e-09	0.00100785
Cd	S5_5191908	5	5191908	0.0314136	0.24841	7.70952e-10	7.70849e-10	4.90134e-06	0.0173088	no name 1
Cd	S5_14941717	5	14941717	0.039267	0.251397	6.06587e-10	6.06492e-10	4.87234e-08	5.00346e-11		OsWRKY75
Cd	S6_11906590	6	11906590	0.0235602	0.346729	3.99466e-13	3.99476e-13	1.11399e-17	0.00401571	no name 2	OsMan07
Cd	S6_17410220	6	17410220	0.0471204	0.276903	8.04131e-11	8.03824e-11	4.21323e-08	0.24079	no name 2
Cd	S6_29733715	6	29733715	0.052356	0.262256	2.55121e-10	2.55066e-10	0.000111388	0.552766	OsHMA2 10; no name 1
Cd	S7_16764217	7	16764217	0.0314136	0.292782	2.33891e-11	2.33857e-11	1.32905e-11	2.53847e-17	no name 3
Cd	S7_24843709	7	24843709	0.421466	0.217107	9.92358e-09	9.91976e-09	2.99352e-05	0.341132
Cd	S7_25202359	7	25202359	0.0471204	0.214842	1.19723e-08	1.19705e-08	1.06445e-05	0.0949888
Cd	S8_3853542	8	3853542	0.0497382	0.218954	8.51499e-09	8.51349e-09	5.21857e-07	0.102816	no name 2
Cd	S8_17622056	8	17622056	0.0471204	0.247521	8.28228e-10	8.27955e-10	2.11414e-05	8.71032e-05
Cd	S9_6603651	9	6603651	0.243455	0.0508518	0.0473882	0.0473894	0.0168589	2.10297e-10
Cd	S9_9306548	9	9306548	0.0366492	0.223062	6.06562e-09	6.06461e-09	9.00245e-06	7.65257e-08	gcc9 4
Cd	S11_8101103	11	8101103	0.0471204	0.213784	1.30754e-08	1.30712e-08	7.56609e-10	0.0235724
Cd	S11_12792264	11	12792264	0.0314136	0.192213	8.01493e-08	8.01498e-08	5.02342e-10	0.000473501
Cd	S11_22523860	11	22523860	0.0575916	0.236081	2.08899e-09	2.08909e-09	3.6158e-07	0.205843	qcd11 5
Cd	S11_29014045	11	29014045	0.0287958	0.253121	5.28264e-10	5.28249e-10	0.498109	0.0487731	rgMT 11
Cd	S12_8236476	12	8236476	0.0235602	0.240387	1.4734e-09	1.4729e-09	2.56475e-10	0.0270407
Cd	S12_17469840	12	17469840	0.0314136	0.26847	1.55991e-10	1.55984e-10	0.000138632	6.08511e-06
Co	S1_40684050	1	40684050	0.403141	0.120039	0.160612	0.16061	0.139834	6.25694e-09
Co	S2_9347180	2	9347180	0.0235602	0.275107	1.85751e-08	1.85722e-08	0.00101211	6.87259e-12
Co	S2_22120735	2	22120735	0.460733	0.182738	0.00013704	0.000137107	1.11859e-05	9.20486e-09
Co	S3_18949883	3	18949883	0.0209424	0.303164	1.50038e-09	1.49996e-09	1.18687e-11	0.0105891
Co	S6_1101437	6	1101437	0.0471204	0.275043	1.86827e-08	1.86805e-08	1.02545e-08	1.47142e-05
Co	S6_21672528	6	21672528	0.0366492	0.277484	1.4963e-08	1.4962e-08	0.0291148	0.0361123	no name 1
Co	S9_379657	9	379657	0.026178	0.286665	6.52736e-09	6.52651e-09	4.32641e-07	0.00046564
Co	S10_9999031	10	9999031	0.0732984	0.251797	1.59536e-07	1.59531e-07	0.000185446	1.48963e-08
Co	S11_17714224	11	17714224	0.151832	0.18026	0.000176923	0.000177036	2.67688e-05	2.42183e-14
Co	S11_18670061	11	18670061	0.0497382	0.114298	0.379068	0.379097	0.434985	9.81668e-09
Co	S11_21418504	11	21418504	0.358639	0.162813	0.00110773	0.00110821	1.73557e-05	2.18501e-09	no name 1
Cu	S7_3162119	7	3162119	0.065445	0.110633	0.243095	0.0271306	0.151126	7.33638e-09
Cu	S11_8927834	11	8927834	0.149215	0.118151	0.0123934	0.0115978	0.0232242	1.26779e-09
Cu	S11_27445918	11	27445918	0.0942408	0.252645	2.22125e-08	2.36761e-08	1.03222e-09	3.18464e-12
Cu	S12_1540246	12	1540246	0.212042	0.163773	8.21695e-06	9.88383e-05	8.29252e-06	8.52791e-10
K	S1_33298977	1	33298977	0.151832	0.304746	1.04381e-06	1.24271e-05	0.000959716	2.28593e-13	no name 1
K	S4_27218532	4	27218532	0.141361	0.292677	1.33541e-06	4.93691e-05	0.0225279	3.76065e-09
K	S11_8243379	11	8243379	0.157068	0.352358	7.38632e-09	6.86699e-08	4.28388e-13	1.36383e-17
Mo	S1_23301382	1	23301382	0.052356	0.279356	7.39128e-09	8.9454e-09	0.2891	0.0710398	no name 1
Mo	S1_27846956	1	27846956	0.376963	0.316441	6.97611e-10	3.4164e-10	6.56001e-05	8.07251e-18	no name 1
Mo	S1_28680845	1	28680845	0.0759162	0.301867	2.24663e-09	1.21426e-09	0.000201823	0.148042	no name 1
Mo	S1_29920992	1	29920992	0.039267	0.273961	1.99828e-08	1.45396e-08	4.01837e-06	0.0513913	no name 1
Mo	S2_3985417	2	3985417	0.0340314	0.287139	6.11937e-09	4.46079e-09	0.0295438	0.692867
Mo	S2_15649145	2	15649145	0.201571	0.314123	4.81819e-10	4.17473e-10	0.000197204	2.52553e-19
Mo	S2_17134466	2	17134466	0.413613	0.276951	1.74977e-08	1.11037e-08	0.00015494	0.082074
Mo	S2_18064579	2	18064579	0.403141	0.303788	1.5711e-09	1.02624e-09	4.17898e-05	0.0777038
Mo	S2_21799860	2	21799860	0.0602094	0.289967	4.42455e-09	3.46899e-09	0.000214074	0.217853
Mo	S3_17440491	3	17440491	0.026178	0.305706	1.05453e-09	8.67905e-10	3.1803e-05	7.76712e-07
Mo	S3_20953086	3	20953086	0.0314136	0.284298	1.40421e-08	5.74683e-09	0.0132791	0.018733
Mo	S3_28174967	3	28174967	0.039267	0.278002	9.96903e-09	1.01018e-08	0.000940662	0.0711022
Mo	S3_30090455	3	30090455	0.0418848	0.27823	1.20533e-08	9.89732e-09	0.0251267	0.321668	no name 1
Mo	S3_34288573	3	34288573	0.0366492	0.279359	1.24601e-08	8.94243e-09	0.000297033	0.133358	no name 1
Mo	S5_5767539	5	5767539	0.052356	0.332659	8.33476e-11	8.51276e-11	2.87666e-05	4.43545e-11
Mo	S5_6175888	5	6175888	0.052356	0.292893	1.0265e-08	2.67668e-09	0.0232048	0.473232
Mo	S5_24897903	5	24897903	0.052356	0.301569	1.4428e-09	1.24648e-09	0.000191172	0.263362
Mo	S6_1223882	6	1223882	0.0445026	0.292874	3.5357e-09	2.68124e-09	7.42726e-05	0.00265588
Mo	S6_20416821	6	20416821	0.0340314	0.297015	2.33275e-09	1.86011e-09	0.000100019	2.92638e-07
Mo	S6_25809554	6	25809554	0.0340314	0.286078	6.28762e-09	4.90302e-09	0.000498626	0.718843
Mo	S7_28106650	7	28106650	0.0549738	0.284307	1.00879e-08	5.74189e-09	0.00014229	0.364792
Mo	S8_9669620	8	9669620	0.0497382	0.30713	1.01649e-09	7.66469e-10	0.000103622	4.86749e-06
Mo	S8_11400565	8	11400565	0.0418848	0.282777	7.87835e-09	6.58326e-09	0.00307382	0.0199261
Mo	S8_13550097	8	13550097	0.026178	0.27753	1.00493e-08	1.05398e-08	0.000927079	0.220693
Mo	S8_15000500	8	15000500	0.287958	0.11894	0.0783169	0.0999971	0.0191427	1.34382e-08
Mo	S9_13300578	9	13300578	0.0287958	0.306259	7.95835e-10	8.26939e-10	3.67624e-05	5.80773e-07
Mo	S10_2755965	10	2755965	0.0942408	0.166185	0.000623118	0.000485206	1.76994e-06	1.28418e-10	no name 1
Mo	S10_4101259	10	4101259	0.039267	0.402277	2.92926e-13	2.77466e-13	1.0098e-14	7.52228e-18	no name 1
Mo	S10_13901661	10	13901661	0.421466	0.305338	1.98437e-09	8.96176e-10	0.00149021	0.931254
Mo	S10_15384841	10	15384841	0.382199	0.279866	2.45605e-08	8.54452e-09	4.41118e-06	0.389141
Mo	S10_16454825	10	16454825	0.149215	0.313027	7.31473e-10	4.59022e-10	2.72471e-07	0.131705
Mo	S10_21960509	10	21960509	0.0837696	0.312801	5.62476e-10	4.68111e-10	5.64146e-06	0.0238055	no name 1
Mo	S10_22988517	10	22988517	0.0575916	0.276165	1.61482e-08	1.19178e-08	9.34707e-07	0.0905922	no name 1
Mo	S12_2281391	12	2281391	0.0575916	0.112473	0.273557	0.2416	0.000739993	1.39801e-09
Mo	S12_6652988	12	6652988	0.0445026	0.309849	6.99038e-10	6.04874e-10	6.62259e-06	0.783322
Mo	S12_15419560	12	15419560	0.0418848	0.290554	4.64342e-09	3.29317e-09	9.37639e-05	0.689586
Mo	S12_17104878	12	17104878	0.052356	0.295507	3.58023e-09	2.12465e-09	4.17065e-05	0.291944
Mo	S12_17464650	12	17464650	0.0366492	0.286841	6.07392e-09	4.58074e-09	0.00941203	0.217601
Mo	S12_21364719	12	21364719	0.0706806	0.290649	3.75242e-09	3.26542e-09	0.000308548	0.919133
Mo	S12_25928321	12	25928321	0.0366492	0.388035	9.06558e-13	8.68974e-13	9.12339e-14	0.000207149
Ni	S4_10043480	4	10043480	0.039267	0.218945	2.82029e-08	7.07815e-09	1.39493e-07	2.10386e-09
Ni	S6_19218587	6	19218587	0.324607	0.059881	0.0139615	0.0133149	0.00488746	2.05408e-09
Ni	S8_16773182	8	16773182	0.0445026	0.218674	2.23665e-08	7.23788e-09	1.66839e-12	9.59236e-07
Rb	S4_22080311	4	22080311	0.23822	0.368312	4.06237e-07	4.27932e-05	1.8847e-05	3.46714e-10
Rb	S6_8047834	6	8047834	0.0445026	0.373558	0.00151173	2.18463e-05	8.37851e-06	5.66225e-10
Rb	S9_17758946	9	17758946	0.251309	0.375103	2.42414e-07	1.79446e-05	6.59374e-06	5.65865e-10
Rb	S11_25496779	11	25496779	0.34555	0.370614	4.40599e-08	3.18343e-05	1.32126e-05	4.83139e-10
Sr	S6_6925992	6	6925992	0.253927	0.325756	8.13393e-05	0.000333803	0.000208407	4.26216e-09
Sr	S9_19149209	9	19149209	0.065445	0.332748	2.66248e-06	0.00013732	7.47117e-05	1.93076e-10
Sr	S11_24957227	11	24957227	0.138743	0.361887	2.41344e-08	3.86102e-06	9.78004e-07	2.78102e-09
Zn	S1_466442	1	466442	0.091623	0.346013	1.48992e-11	1.48943e-11	4.5171e-15	4.1931e-15
Zn	S1_23808941	1	23808941	0.0890052	0.0995887	0.370734	0.370722	0.817111	9.88277e-10
Zn	S3_34178960	3	34178960	0.183246	0.140623	0.00263938	0.00263869	8.05333e-05	9.70565e-11	no name 6
Zn	S6_14984428	6	14984428	0.128272	0.180192	4.48125e-05	4.48109e-05	0.000276224	5.83554e-10
Zn	S6_31234468	6	31234468	0.0287958	0.267086	1.28437e-08	1.28432e-08	1.0206e-06	5.27911e-06
Zn	S7_18001929	7	18001929	0.0235602	0.310802	2.84588e-10	2.84548e-10	1.00112e-12	3.31572e-13	qZN-7 8
Zn	S8_16274351	8	16274351	0.065445	0.253304	4.43071e-08	4.42903e-08	4.90062e-09	8.65492e-11
Zn	S10_2451414	10	2451414	0.0445026	0.238637	1.68942e-07	1.689e-07	1.69037e-07	1.16204e-16	qZN10.1 7 no name 1
Zn	S11_13169746	11	13169746	0.052356	0.310749	2.85824e-10	2.85854e-10	2.12373e-07	0.0673916
Zn	S12_318234	12	318234	0.329843	0.120396	0.0249792	0.0249758	0.014274	6.09149e-10
p-values smaller than threshold (1.53E-08) are highlighted.
1	Zhang, M., Pinson, S. R. M., Tarpley, L., et al. 2014, Mapping and validation of quantitative trait loci associated with concentrations of 16 elements in unmilled rice grain. Theor Appl Genet, 127, 137-165.
2	Ishikawa, S., Ae, N. and Yano, M. 2005, Chromosomal regions with quantitative trait loci controlling cadmium concentration in brown rice (Oryza sativa). New Phytologist, 168, 345-350.
3	Ueno, D., Kono, I., Yokosho, K., Ando, T., Yano, M. and Ma, J. F. 2009, A major quantitative trait locus controlling cadmium translocation in rice (Oryza sativa). New Phytologist, 182, 644-653.
4	Yan, Y.-F., Lestari, P., Lee, K.-J., Kim, M. Y., Lee, S.-H. and Lee, B.-W. 2013, Identification of quantitative trait loci for cadmium accumulation and distribution in rice (Oryza sativa). Genome, 56, 227-232.
5	Kashiwagi, T., Shindoh, K., Hirotsu, N. and Ishimaru, K. 2009, Evidence for separate translocation pathways in determining cadmium accumulation in grain and aerial plant parts in rice. BMC Plant Biology, 9, 8.
6	Du, J., Zeng, D., Wang, B., Qian, Q., Zheng, S. and Ling, H.-Q. 2013, Environmental effects on mineral accumulation in rice grains and identification of ecological specific QTLs. Environmental geochemistry and health, 35, 161-170.
7	Kumar, J., Jain, S. and Jain, R. 2014, Linkage mapping for grain iron and zinc content in F2 population derived from the cross between PAU201 and Palman 579 in rice (Oryza sativa L.). Cereal research communications, 42, 389-400.
8	Lu, K., Li, L., Zheng, X., Zhang, Z., Mou, T. and Hu, Z. 2008, Quantitative trait loci controlling Cu, Ca, Zn, Mn and Fe content in rice grains. Journal of Genetics, 87, 305-310.
9	Luo, J.-S., Huang, J., Zeng, D.-L., et al. 2018, A defensin-like protein drives cadmium efflux and allocation in rice. Nature communications, 9, 645.
10	Satoh-Nagasawa, N., Mori, M., Nakazawa, N., et al. 2011, Mutations in rice (Oryza sativa) heavy metal ATPase 2 (OsHMA2) restrict the translocation of zinc and cadmium. Plant and Cell Physiology, 53, 213-224.
11	Jin, S., Cheng, Y., Guan, Q., Liu, D., Takano, T. and Liu, S. 2006, A metallothionein-like protein of rice (rgMT) functions in E. coli and its gene expression is induced by abiotic stresses. Biotechnology letters, 28, 1749-1753.

## Sheet: ionnomic_unfloode
Supplementary Table 2 The QTLs associated with agronomic traits, ionomic in flooded and unflooded conditions with four different methods.
Trait	SNP	Chr	Pos	MAF	R2	p-value				Published Gene/QTL	Candidate Gene
						GLM	MLM	MLMM	FarmCPU
Cd	S1_2522076	1	2522076	0.021978	0.376437	6.36879e-11	1.0295e-11	0.424592	2.303e-10
Cd	S1_3426188	1	3426188	0.362637	0.293072	2.79383e-09	9.38539e-09	0.00287487	0.375972
Cd	S1_11023557	1	11023557	0.434066	0.168561	0.000375048	0.000905201	6.97574e-18	0.797312
Cd	S2_15416574	2	15416574	0.0631868	0.314578	9.75851e-10	1.53092e-09	0.112228	0.197754
Cd	S2_25143071	2	25143071	0.0494505	0.2931	3.61461e-09	9.36304e-09	0.501138	0.567474	CAL1 6
Cd	S2_26273784	2	26273784	0.0494505	0.322693	1.38517e-10	7.80447e-10	0.029899	0.00147443	no name 3
Cd	S3_2244652	3	2244652	0.412088	0.126911	0.218426	0.0825265	2.63035e-31	0.640679	no name 1
Cd	S3_3121988	3	3121988	0.395604	0.35083	1.74228e-09	7.87061e-11	1.18027e-57	0.035611
Cd	S3_13204203	3	13204203	0.0412088	0.310411	1.8493e-09	2.16858e-09	6.59609e-06	0.000906109	no name 2
Cd	S4_30062210	4	30062210	0.043956	0.296405	1.89233e-08	7.0674e-09	0.621144	0.281156	qcd4-2 4
Cd	S6_11906590	6	11906590	0.0247253	0.302179	1.04486e-08	4.33328e-09	0.811339	0.000594093	no name 2	OsMan07
Cd	S6_24643170	6	24643170	0.0604396	0.302036	5.88867e-09	4.38576e-09	0.0463048	6.58799e-06	no name 1,2
Cd	S7_24964613	7	24964613	0.0549451	0.285395	2.33896e-09	1.81127e-08	0.112388	0.0410349
Cd	S8_5467052	8	5467052	0.153846	0.166657	0.001077	0.00109813	8.82487e-09	0.687301
Cd	S8_5591970	8	5591970	0.398352	0.154438	0.00284339	0.00387691	0.476027	1.73474e-11
Cd	S8_19582498	8	19582498	0.0604396	0.301191	1.5791e-09	4.71051e-09	0.00948236	0.252884
Cd	S8_26104135	8	26104135	0.0769231	0.34888	5.32433e-11	9.20806e-11	0.00883742	3.93632e-09	no name 1
Cd	S8_27044498	8	27044498	0.159341	0.122532	0.288465	0.142374	0.427437	8.54531e-09	no name 1
Cd	S9_7673087	9	7673087	0.0384615	0.306463	9.12088e-09	3.02031e-09	0.19537	0.00085936
Cd	S10_2654043	10	2654043	0.043956	0.323434	2.01764e-10	7.34101e-10	0.00259523	5.66936e-26
Cd	S11_5213738	11	5213738	0.0604396	0.333141	2.54513e-10	3.30468e-10	0.346813	0.031496
Cd	S11_28452852	11	28452852	0.0494505	0.37827	1.74639e-11	8.91648e-12	0.0190399	2.85423e-07
Cd	S12_17439694	12	17439694	0.0274725	0.297782	1.31314e-08	6.28725e-09	0.101577	0.0175792
Fe	S5_7840945	5	7840945	0.0867052	0.441807	1.49285e-08	9.07793e-07	8.72344e-06	1.81725e-07
Fe	S6_29855627	6	29855627	0.196532	0.347165	0.275672	0.185279	0.00817775	1.67045e-09	no name 5
Fe	S7_7196484	7	7196484	0.0433526	0.373464	0.0129232	0.00402336	0.000773178	3.27115e-11
Fe	S7_12916424	7	12916424	0.0404624	0.444428	7.04095e-07	6.72248e-07	6.38272e-10	0.385073
Fe	S7_27232946	7	27232946	0.0867052	0.428641	7.2635e-08	4.18785e-06	1.02178e-05	2.13748e-10	no name 1
Fe	S11_26652554	11	26652554	0.00867052	0.450842	1.02392e-08	3.2404e-07	6.2083e-09	6.98327e-11
Fe	S12_19503130	12	19503130	0.0433526	0.372721	0.000342713	0.00444505	0.00201335	2.10149e-09
Mo	S1_12469442	1	12469442	0.021978	0.28163	1.16765e-08	1.15069e-08	0.759349	1.66606e-11
Mo	S2_29156678	2	29156678	0.0274725	0.305586	1.60268e-09	1.56174e-09	0.762503	7.04981e-13
Mo	S5_5767539	5	5767539	0.0494505	0.291987	4.78443e-09	4.823e-09	0.000139928	3.242e-05		OsTZF1
Mo	S6_11129588	6	11129588	0.0412088	0.100671	0.816444	0.802649	0.401758	3.81158e-09
Mo	S8_7387032	8	7387032	0.0741758	0.285779	8.20635e-09	8.11273e-09	0.000249225	1.33887e-09
Mo	S12_25143548	12	25143548	0.0384615	0.293644	4.22055e-09	4.20003e-09	3.36931e-36	0.222419
Mo	S12_25928321	12	25928321	0.0384615	0.314122	7.80733e-10	7.75619e-10	1.11933e-05	0.00179459
Ni	S1_35608543	1	35608543	0.450549	0.10689	0.0963994	0.0627957	1.52653e-15	0.016696
Ni	S1_36941405	1	36941405	0.456044	0.240522	4.53236e-07	1.73604e-07	4.51856e-22	0.0056413
Ni	S4_17764727	4	17764727	0.043956	0.264578	1.96414e-09	2.23707e-08	1.8793e-05	7.64861e-11
Ni	S6_6187640	6	6187640	0.0274725	0.233504	2.14848e-08	3.1896e-07	0.00484282	2.27956e-11
Ni	S7_1120808	7	1120808	0.0494505	0.23648	2.37572e-09	2.46301e-07	0.000122623	2.2078e-08
Ni	S8_15742964	8	15742964	0.0384615	0.114624	0.110377	0.0263444	0.0113484	1.12621e-09
Ni	S11_27266105	11	27266105	0.0302198	0.280509	2.14462e-10	5.92847e-09	0.000483379	2.31722e-05
Zn	S9_48860	9	48860	0.252747	0.133268	0.0591858	0.0176995	0.000864499	7.22473e-10
Zn	S10_1528457	10	1528457	0.0412088	0.28546	1.34802e-08	1.09559e-08	2.61039e-10	1.30749e-12	no name 1
Zn	S11_14190472	11	14190472	0.0604396	0.199395	1.36307e-05	2.34652e-05	5.02063e-05	1.03816e-09
p-values smaller than threshold (1.53E-08) are highlighted.
1	Zhang, M., Pinson, S. R. M., Tarpley, L., et al. 2014, Mapping and validation of quantitative trait loci associated with concentrations of 16 elements in unmilled rice grain. Theor Appl Genet, 127, 137-165.
2	Ishikawa, S., Ae, N. and Yano, M. 2005, Chromosomal regions with quantitative trait loci controlling cadmium concentration in brown rice (Oryza sativa). New Phytologist, 168, 345-350.
3	Abe, T., Nonoue, Y., Ono, N., et al. 2013, Detection of QTLs to reduce cadmium content in rice grains using LAC23/Koshihikari chromosome segment substitution lines. Breeding science, 63, 284-291.
4	Kashiwagi, T., Shindoh, K., Hirotsu, N. and Ishimaru, K. 2009, Evidence for separate translocation pathways in determining cadmium accumulation in grain and aerial plant parts in rice. BMC Plant Biology, 9, 8.
5	Du, J., Zeng, D., Wang, B., Qian, Q., Zheng, S. and Ling, H.-Q. 2013, Environmental effects on mineral accumulation in rice grains and identification of ecological specific QTLs. Environmental geochemistry and health, 35, 161-170.
6	Luo, J.-S., Huang, J., Zeng, D.-L., et al. 2018, A defensin-like protein drives cadmium efflux and allocation in rice. Nature communications, 9, 645.
