# Supplementary material for: Genome-wide association studies of ionomic and agronomic traits in USDA mini core collection of rice and comparative analyses of different mapping methods
Source: BMC Plant Biol. 2020 Sep 24;20:441. doi: 10.1186/s12870-020-02603-0 (PMC7513512; doi:10.1186/s12870-020-02603-0)
Supplement: Supplementary file 10 — Additional file 10: Supplementary Table 3. List of gene orthologous with Arabidopsis thaliana. [file 12870_2020_2603_MOESM10_ESM.xlsx]

## Sheet: Sheet1
Supplementary Table 3 List of genes orthologous with Arabidopsis thaliana
Trait	Species	Gene ID	E-value	Chr	Lead SNP	Distance to lead SNP (kb)	P value	Known name	Annotation	phenotype
Cd	Rice	LOC_Os01g08710/Os01g0182700	1e-58	1	4348829	0	3.36951e-10	OsWRKY102	WRKY102, expressed	/
	Arabidopsis	AT4G39410		/	/	/	/	WRKY 13		Cd tolerance
Cd	Rice	Os05g0321900	4e-52	5	14941717	-6.35	6.06492e-10	OsWRKY75	DNA-binding WRKY domain containing protein	/
	Arabidopsis	AT2G40740		/	/	/	/	WRKY55		Gold uptake and tolerance
Cd	Rice	LOC_Os06g20620/Os06g0311600	6e-108	6	11906590	-24.82	3.99476e-13	OsMan07	OsMan07 - Endo-Beta-Mannanase, expressed	/
	Arabidopsis	AT3G10890		/	/	/	/	Man3		Cd accumulation and tolerance
Lodging/Plant height	Rice	Os01g0788400	3e-178	1	33469251	9.17	4.08953e-11	OsPME6	pectin methylesterase 6
	Arabidopsis	AT1G11580		/	/	/	/	PME18		Response to hypergravity stimulus
