# Supplementary material for: Genome-wide association studies of ionomic and agronomic traits in USDA mini core collection of rice and comparative analyses of different mapping methods
Source: BMC Plant Biol. 2020 Sep 24;20:441. doi: 10.1186/s12870-020-02603-0 (PMC7513512; doi:10.1186/s12870-020-02603-0)
Supplement: Supplementary file 11 — Additional file 11: Supplementary Table 4. The distribution of LD blocks in the 12 chromosomes of rice. [file 12870_2020_2603_MOESM11_ESM.xlsx]

## Sheet: LD block
Supplementary Table 4 The distribution of LD blocks on 12 chromosomes.
Chromosome	Number of blockS	Max block (Kb)
1	16587	259.459
2	12593	298.681
3	10933	423.357
4	15009	706.594
5	11551	233.885
6	14990	307.351
7	11823	243.561
8	15315	369.641
9	11258	177.113
10	9885	345.615
11	21184	92.596
12	13678	178.023
