# Supplementary material for: Genome-wide association studies of ionomic and agronomic traits in USDA mini core collection of rice and comparative analyses of different mapping methods
Source: BMC Plant Biol. 2020 Sep 24;20:441. doi: 10.1186/s12870-020-02603-0 (PMC7513512; doi:10.1186/s12870-020-02603-0)
Supplement: Supplementary file 12 — Additional file 12: Supplementary Table 5. List of candidate genes located in the LD blocks for agronomic, ionomic in flooded, and ionomic in unflooded traits. [file 12870_2020_2603_MOESM12_ESM.xlsx]

## Sheet: agronomic
Supplementary Table 5 List of candidate genes located in the LD blocks for agronomic, ionomic in flooded, and ionomic in unflooded traits
QTL	Chr	Position	Block_Left	Block_Right	Region(Kb)	No. of Candidate genes	Candidate gene	Start	End	Annotation
AMYLOSE_S6_1736459	6	1736459	1736167	1740286	4.12	1	Os06g0132500	1736723	1742581	Control of wax biosynthesis (Os06t0132500-01);Transcript variants=Os06t0132500-01;RAP-DB Gene Symbol Synonym(s)=OsBDG;RAP-DB Gene Name Synonym(s)=BODYGUARD;CGSNL Gene Symbol=BDG;CGSNL Gene Name=BODYGUARD;Oryzabase Gene Symbol Synonym(s)=Os-BDG, OsBDG
AMYLOSE_S6_1748967	6	1748967	1746099	1765448	19.35	2	Os06g0132600	1754352	1760884	Repair protein Rad1/Rec1 domain containing protein. (Os06t0132600-01);Component of the 9-1-1 complex, Promotion of accurate meiotic double-strand break (DSB) repair (Os06t0132600-02);Transcript variants=Os06t0132600-01,Os06t0132600-02;RAP-DB Gene Symbol Synonym(s)=OsRAD1, RAD1;RAP-DB Gene Name Synonym(s)=Rad1 (S. pombe) homologue, Radiation sensitive 1;Oryzabase Gene Symbol Synonym(s)=OsRAD1, RAD…
AMYLOSE_S6_1748967	6	1748967	1746099	1765448	19.35	2	Os06g0132801	1761433	1762875	Hypothetical conserved gene. (Os06t0132801-01);Transcript variants=Os06t0132801-01
AMYLOSE_S6_6820916	6	6820916	6815505	6821247	5.743	1	Os06g0232000	6816406	6819804	Similar to Pro-resilin. (Os06t0232000-01);Hypothetical conserved gene. (Os06t0232000-02);Similar to Pro-resilin. (Os06t0232000-03);Transcript variants=Os06t0232000-01,Os06t0232000-02,Os06t0232000-03
AMYLOSE_S6_6830286	6	6830286	6828429	6833567	5.139	1	Os06g0232100	6823036	6832862	Hypothetical conserved gene. (Os06t0232100-01);Protein kinase, core domain containing protein. (Os06t0232100-02);Hypothetical conserved gene. (Os06t0232100-03);Similar to predicted protein. (Os06t0232100-04);Transcript variants=Os06t0232100-01,Os06t0232100-02,Os06t0232100-03,Os06t0232100-04
AMYLOSE_S6_6832717	6	6832717	6828429	6833567	5.139	1	Os06g0232100	6823036	6832862	Hypothetical conserved gene. (Os06t0232100-01);Protein kinase, core domain containing protein. (Os06t0232100-02);Hypothetical conserved gene. (Os06t0232100-03);Similar to predicted protein. (Os06t0232100-04);Transcript variants=Os06t0232100-01,Os06t0232100-02,Os06t0232100-03,Os06t0232100-04
AMYLOSE_S8_20766217	8	20766217	20764309	20782729	18.421	3	Os08g0429901	20765701	20766437	Non-protein coding transcript. (Os08t0429901-00);Transcript variants=Os08t0429901-00
AMYLOSE_S8_20766217	8	20766217	20764309	20782729	18.421	3	Os08g0430000	20776099	20782389	Conserved hypothetical protein. (Os08t0430000-01);Hypothetical conserved gene. (Os08t0430000-02);Transcript variants=Os08t0430000-01,Os08t0430000-02
AMYLOSE_S8_20766217	8	20766217	20764309	20782729	18.421	3	Os08g0430050	20781931	20787248	Conserved hypothetical protein. (Os08t0430050-01);Transcript variants=Os08t0430050-01
AMYLOSE_S10_15665561	10	15665561	15657572	15668063	10.492	2	Os10g0437400	15659478	15661329	Putative laccase-16. (Os10t0437400-00);Transcript variants=Os10t0437400-00;CGSNL Gene Symbol=LAC19;CGSNL Gene Name=LACCASE 19;Oryzabase Gene Symbol Synonym(s)=OsLAC19;Oryzabase Gene Name Synonym(s)=laccase 19
AMYLOSE_S10_15665561	10	15665561	15657572	15668063	10.492	2	Os10g0437500	15663637	15664570	Rossmann-like alpha/beta/alpha sandwich fold domain containing protein. (Os10t0437500-01);Transcript variants=Os10t0437500-01
AWNTYPE_S6_10186740	6	10186740	10183587	10187467	3.881	2	Os06g0285900	10184016	10185175	Similar to embryogenesis transmembrane protein. (Os06t0285900-00);Transcript variants=Os06t0285900-00
AWNTYPE_S6_10186740	6	10186740	10183587	10187467	3.881	2	Os06g0285920	10184539	10203254	Hypothetical protein. (Os06t0285920-00);Transcript variants=Os06t0285920-00
AWNTYPE_S8_4543337	8	4543337	4510534	4595217	84.684	12	Os08g0177300	4523794	4538717	HSA domain containing protein. (Os08t0177300-01);Hypothetical conserved gene. (Os08t0177300-02);Similar to DNA binding protein (Fragment). (Os08t0177300-03);Transcript variants=Os08t0177300-01,Os08t0177300-02,Os08t0177300-03
AWNTYPE_S8_4543337	8	4543337	4510534	4595217	84.684	12	Os08g0177500	4546935	4549380	Conserved hypothetical protein. (Os08t0177500-00);Transcript variants=Os08t0177500-00
AWNTYPE_S8_4543337	8	4543337	4510534	4595217	84.684	12	Os08g0177550	4550913	4557184	Conserved hypothetical protein. (Os08t0177550-01);Transcript variants=Os08t0177550-01
AWNTYPE_S8_4543337	8	4543337	4510534	4595217	84.684	12	Os08g0177600	4552111	4556216	Similar to double-strand break repair protein MRE11. (Os08t0177600-00);Transcript variants=Os08t0177600-00
AWNTYPE_S8_4543337	8	4543337	4510534	4595217	84.684	12	Os08g0177700	4562440	4565329	Similar to LSM7-like. (Os08t0177700-01);Transcript variants=Os08t0177700-01;Oryzabase Gene Name Synonym(s)=Sm gene, Sm family protein
AWNTYPE_S8_4543337	8	4543337	4510534	4595217	84.684	12	Os08g0177800	4566815	4569933	Similar to RNase H domain-containing protein. (Os08t0177800-00);Transcript variants=Os08t0177800-00
AWNTYPE_S8_4543337	8	4543337	4510534	4595217	84.684	12	Os08g0178000	4566329	4566665	Non-protein coding transcript. (Os08t0178000-01);Transcript variants=Os08t0178000-01
AWNTYPE_S8_4543337	8	4543337	4510534	4595217	84.684	12	Os08g0178100	4571022	4580739	Pep3/Vps18/deep orange domain containing protein. (Os08t0178100-01);Transcript variants=Os08t0178100-01
AWNTYPE_S8_4543337	8	4543337	4510534	4595217	84.684	12	Os08g0178200	4581432	4583489	Similar to Monosaccharide transporter 3. (Os08t0178200-02);Transcript variants=Os08t0178200-02;CGSNL Gene Symbol=MST5;CGSNL Gene Name=MONOSACCHARIDE TRANSPORTER 5;Oryzabase Gene Symbol Synonym(s)=OsMST5;Oryzabase Gene Name Synonym(s)=monosaccharide transporter 5
AWNTYPE_S8_4543337	8	4543337	4510534	4595217	84.684	12	Os08g0178300	4586478	4591217	Protein of unknown function DUF2050, pre-mRNA-splicing factor domain containing protein. (Os08t0178300-01);Hypothetical conserved gene. (Os08t0178300-02);Transcript variants=Os08t0178300-01,Os08t0178300-02
AWNTYPE_S8_4543337	8	4543337	4510534	4595217	84.684	12	Os08g0178400	4592000	4592583	Non-protein coding transcript. (Os08t0178400-01);Transcript variants=Os08t0178400-01
AWNTYPE_S8_4543337	8	4543337	4510534	4595217	84.684	12	Os08g0178500	4593671	4594173	Similar to H0315F07.12 protein. (Os08t0178500-01);Transcript variants=Os08t0178500-01
DAYSFLOWER_S6_22830533	6	22830533	22822347	22833126	10.78	2	Os06g0583900	22821117	22823386	Similar to Pectate lyase homolog (EC 4.2.2.2) (Fragment). (Os06t0583900-01);Transcript variants=Os06t0583900-01;Oryzabase Gene Symbol Synonym(s)=OsPLL9, PLL9;Oryzabase Gene Name Synonym(s)=Pectate lyase-like 9
DAYSFLOWER_S6_22830533	6	22830533	22822347	22833126	10.78	2	Os06g0584000	22825043	22826416	Similar to pectate lyase. (Os06t0584000-00);Transcript variants=Os06t0584000-00;Oryzabase Gene Symbol Synonym(s)=OsPLL10, PLL10;Oryzabase Gene Name Synonym(s)=Pectate lyase-like 10
DAYSFLOWER_S7_21281463	7	21281463	21266567	21285225	18.659	2	Os07g0539700	21265863	21269388	Hypothetical conserved gene. (Os07t0539700-01);Transcript variants=Os07t0539700-01
DAYSFLOWER_S7_21281463	7	21281463	21266567	21285225	18.659	2	Os07g0539900	21280322	21282626	Similar to Beta-1,3-glucanase-like protein. (Os07t0539900-01);Transcript variants=Os07t0539900-01;Oryzabase Gene Name Synonym(s)=PR2/Beta-1, 3-glucanase, Glycosyl hydrolase 17 family protein
HULLCOLOR_S3_1550792	3	1550792	1530251	1651806	121.556	21	Os03g0127100	1527270	1530877	Hypothetical gene. (Os03t0127100-01);Transcript variants=Os03t0127100-01
HULLCOLOR_S3_1550792	3	1550792	1530251	1651806	121.556	21	Os03g0127500	1551291	1554059	bZIP transcription factor, bZIP-1 domain containing protein. (Os03t0127500-00);Transcript variants=Os03t0127500-00;CGSNL Gene Symbol=BZIP25;CGSNL Gene Name=b-ZIP TRANSCRIPTION FACTOR 25;Oryzabase Gene Symbol Synonym(s)=OsbZIP25;Oryzabase Gene Name Synonym(s)=bZIP transcription factor 25
HULLCOLOR_S3_1550792	3	1550792	1530251	1651806	121.556	21	Os03g0127600	1554059	1559153	Forkhead-associated domain containing protein. (Os03t0127600-01);Transcript variants=Os03t0127600-01
HULLCOLOR_S3_1550792	3	1550792	1530251	1651806	121.556	21	Os03g0127650	1554300	1555677	Non-protein coding transcript. (Os03t0127650-00);Transcript variants=Os03t0127650-00
HULLCOLOR_S3_1550792	3	1550792	1530251	1651806	121.556	21	Os03g0127700	1562044	1566735	Serine/threonine protein kinase-related domain containing protein. (Os03t0127700-01);Serine/threonine protein kinase-related domain containing protein. (Os03t0127700-02);Transcript variants=Os03t0127700-01,Os03t0127700-02
HULLCOLOR_S3_1550792	3	1550792	1530251	1651806	121.556	21	Os03g0127800	1566296	1566638	Non-protein coding transcript. (Os03t0127800-00);Transcript variants=Os03t0127800-00
HULLCOLOR_S3_1550792	3	1550792	1530251	1651806	121.556	21	Os03g0127900	1567984	1571080	Cation/H+ exchanger domain containing protein. (Os03t0127900-01);Transcript variants=Os03t0127900-01
HULLCOLOR_S3_1550792	3	1550792	1530251	1651806	121.556	21	Os03g0127950	1573763	1575496	Similar to inner membrane protein ybaL. (Os03t0127950-00);Transcript variants=Os03t0127950-00
HULLCOLOR_S3_1550792	3	1550792	1530251	1651806	121.556	21	Os03g0128000	1579382	1580910	FAS1 domain domain containing protein. (Os03t0128000-01);Similar to Fasciclin-like protein FLA2. (Os03t0128000-02);Transcript variants=Os03t0128000-01,Os03t0128000-02;CGSNL Gene Symbol=FLA2;CGSNL Gene Name=FASCICLIN-LIKE ARABINOGALACTAN PROTEIN 2;Oryzabase Gene Symbol Synonym(s)=OsFLA2;Oryzabase Gene Name Synonym(s)=fasciclin-like AGP 2, fasciclin-like arabinogalactan protein 2
HULLCOLOR_S3_1550792	3	1550792	1530251	1651806	121.556	21	Os03g0128100	1582178	1585728	Similar to Callose synthase 1 catalytic subunit. (Os03t0128100-01);Similar to 1,3-beta-glucan synthase component family protein, expressed. (Os03t0128100-02);Transcript variants=Os03t0128100-01,Os03t0128100-02;CGSNL Gene Symbol=GSL10;CGSNL Gene Name=BETA-1,3-GLUCANASE ACTIVITY 10;Oryzabase Gene Symbol Synonym(s)=OsGSL10;Oryzabase Gene Name Synonym(s)=Oryza sativa callose synthase 10, callose synt…
HULLCOLOR_S3_1550792	3	1550792	1530251	1651806	121.556	21	Os03g0128200	1594653	1602046	Similar to predicted protein. (Os03t0128200-01);Transcript variants=Os03t0128200-01;CGSNL Gene Symbol=GSL10;CGSNL Gene Name=BETA-1,3-GLUCANASE ACTIVITY 10;Oryzabase Gene Symbol Synonym(s)=OsGSL10;Oryzabase Gene Name Synonym(s)=Oryza sativa callose synthase 10, callose synthase 10
HULLCOLOR_S3_1550792	3	1550792	1530251	1651806	121.556	21	Os03g0128300	1608031	1609003	Conserved hypothetical protein. (Os03t0128300-01);Transcript variants=Os03t0128300-01
HULLCOLOR_S3_1550792	3	1550792	1530251	1651806	121.556	21	Os03g0128400	1609911	1611603	Conserved hypothetical protein. (Os03t0128400-01);Transcript variants=Os03t0128400-01
HULLCOLOR_S3_1550792	3	1550792	1530251	1651806	121.556	21	Os03g0128500	1612327	1616443	Similar to DNA polymerase delta small subunit (EC 2.7.7.7). (Os03t0128500-01);Transcript variants=Os03t0128500-01;CGSNL Gene Symbol=POLD2;CGSNL Gene Name=POLYMERASE (DNA DIRECTED), DELTA 2;Oryzabase Gene Symbol Synonym(s)=OsPoldelta2, OspolD2;Oryzabase Gene Name Synonym(s)=pol delta small subunit, DNA polymerase delta 2, OsPol delta small subunit
HULLCOLOR_S3_1550792	3	1550792	1530251	1651806	121.556	21	Os03g0128600	1619517	1620294	Conserved hypothetical protein. (Os03t0128600-01);Transcript variants=Os03t0128600-01
HULLCOLOR_S3_1550792	3	1550792	1530251	1651806	121.556	21	Os03g0128700	1625098	1629527	Calcium-dependent protein kinase, isoform 11 (EC 2.7.1.-) (CDPK 11). (Os03t0128700-01);Transcript variants=Os03t0128700-01;CGSNL Gene Symbol=CDPK7;CGSNL Gene Name=CALCIUM-DEPENDENT PROTEIN KINASE 7;Oryzabase Gene Symbol Synonym(s)=OsCDPK7, OsCPK7, CDPK1, OsCDPK11, CDPK12, OsCDPK13;Oryzabase Gene Name Synonym(s)=calcium dependent protein kinase
HULLCOLOR_S3_1550792	3	1550792	1530251	1651806	121.556	21	Os03g0128800	1630177	1631745	Conserved hypothetical protein. (Os03t0128800-01);Similar to predicted protein. (Os03t0128800-03);Transcript variants=Os03t0128800-01,Os03t0128800-03
HULLCOLOR_S3_1550792	3	1550792	1530251	1651806	121.556	21	Os03g0128866	1635847	1638066	Non-protein coding transcript. (Os03t0128866-00);Transcript variants=Os03t0128866-00
HULLCOLOR_S3_1550792	3	1550792	1530251	1651806	121.556	21	Os03g0128932	1636616	1638097	Similar to Major facilitator superfamily protein, expressed. (Os03t0128932-00);Transcript variants=Os03t0128932-00
HULLCOLOR_S3_1550792	3	1550792	1530251	1651806	121.556	21	Os03g0129000	1641654	1645028	GPI biosynthesis protein Pig-F domain containing protein. (Os03t0129000-01);Transcript variants=Os03t0129000-01;Oryzabase Gene Symbol Synonym(s)=PIGF, PIG-F, OsPIG-F;Oryzabase Gene Name Synonym(s)=phosphatidylinositol-glycan biosynthesis protein class F
HULLCOLOR_S3_1550792	3	1550792	1530251	1651806	121.556	21	Os03g0129100	1645164	1648764	Seven transmembrane protein MLO2. (Os03t0129100-01);Transcript variants=Os03t0129100-01;CGSNL Gene Symbol=MLO_;CGSNL Gene Name=POWDERY-MILDEW-RESISTANCE GENE O_;Oryzabase Gene Symbol Synonym(s)=OsMLO2, OsMLO3, OsMlo2, MLO2, Mlo2, Mlo, MLO3;Oryzabase Gene Name Synonym(s)=powdery-MiLdew-resistance gene O2, powdery-MiLdew-resistance gene O3, MLO homologue, Mildew resistance Locus O-3
HULLCOLOR_S7_20101330	7	20101330	20081809	20102370	20.562	3	Os07g0520200	20084700	20086509	Hypothetical protein. (Os07t0520200-01);Transcript variants=Os07t0520200-01
HULLCOLOR_S7_20101330	7	20101330	20081809	20102370	20.562	3	Os07g0520300	20084939	20086610	Cytoome P450 family protein. (Os07t0520300-01);Transcript variants=Os07t0520300-01
HULLCOLOR_S7_20101330	7	20101330	20081809	20102370	20.562	3	Os07g0520400	20087170	20093360	Similar to Potyviral helper component protease-interacting protein 2. (Os07t0520400-01);Transcript variants=Os07t0520400-01
HULLCOVER_S1_25044949	1	25044949	25040363	25048572	8.21	4	Os01g0627400	25040769	25043903	Similar to Cytoome P450 monooxygenase CYP72A5 (Fragment). (Os01t0627400-01);Transcript variants=Os01t0627400-01;CGSNL Gene Symbol=CYP72A17;CGSNL Gene Name=CYTOCHROME P450 72A17;Oryzabase Gene Symbol Synonym(s)=OsCYP72A17;Oryzabase Gene Name Synonym(s)=Cytoome P450 72A17
HULLCOVER_S1_25044949	1	25044949	25040363	25048572	8.21	4	Os01g0627450	25040923	25043717	Hypothetical protein. (Os01t0627450-00);Transcript variants=Os01t0627450-00
HULLCOVER_S1_25044949	1	25044949	25040363	25048572	8.21	4	Os01g0627500	25045721	25049413	Cytoome P450 family protein. (Os01t0627500-01);Transcript variants=Os01t0627500-01;CGSNL Gene Symbol=CYP72A18;CGSNL Gene Name=CYTOCHROME P450 72A18;Oryzabase Gene Symbol Synonym(s)=OsCYP72A18;Oryzabase Gene Name Synonym(s)=Cytoome P450 72A18
HULLCOVER_S1_25044949	1	25044949	25040363	25048572	8.21	4	Os01g0627550	25045913	25049352	Hypothetical protein. (Os01t0627550-00);Transcript variants=Os01t0627550-00
HULLCOVER_S1_28093991	1	28093991	28090184	28129624	39.441	4	Os01g0681900	28091236	28091512	Non-protein coding transcript. (Os01t0681900-01);Transcript variants=Os01t0681900-01;CGSNL Gene Symbol=GLT1;CGSNL Gene Name=NADH-DEPENDENT GLUTAMATE SYNTHASE 1;Oryzabase Gene Symbol Synonym(s)=OsGLT1, OsNADH-GOGAT1, NADH-GOGAT1, OsNADH-GOGAT, GOGAT, NADH-GOGAT, OsGOGAT1, GOGAT1;Oryzabase Gene Name Synonym(s)=NADH-glutamate synthase 1, glutamate synthase, NADH-glutamate synthase, NADH-Glu synthase…
HULLCOVER_S1_28093991	1	28093991	28090184	28129624	39.441	4	Os01g0682001	28098847	28102930	Similar to NADH dependent Glutamate Synthase. (Os01t0682001-01);Transcript variants=Os01t0682001-01
HULLCOVER_S1_28093991	1	28093991	28090184	28129624	39.441	4	Os01g0682200	28118327	28119161	Similar to predicted protein. (Os01t0682200-00);Transcript variants=Os01t0682200-00
HULLCOVER_S1_28093991	1	28093991	28090184	28129624	39.441	4	Os01g0682500	28126575	28130263	Similar to Protein Kinase C630.09c. (Os01t0682500-01);Transcript variants=Os01t0682500-01
HULLCOVER_S1_28362546	1	28362546	28353018	28374668	21.651	5	Os01g0687400	28354882	28356067	Similar to Chitinase (EC 3.2.1.14). (Os01t0687400-01);Transcript variants=Os01t0687400-01
HULLCOVER_S1_28362546	1	28362546	28353018	28374668	21.651	5	Os01g0687450	28363993	28364628	Hypothetical gene. (Os01t0687450-00);Transcript variants=Os01t0687450-00
HULLCOVER_S1_28362546	1	28362546	28353018	28374668	21.651	5	Os01g0687500	28364038	28368033	Methionine tRNA Formyltransferase-like domain containing protein. (Os01t0687500-01);Transcript variants=Os01t0687500-01
HULLCOVER_S1_28362546	1	28362546	28353018	28374668	21.651	5	Os01g0687600	28367976	28370530	Similar to Arginine/serine-rich coiled coil protein 1. (Os01t0687600-01);Transcript variants=Os01t0687600-01
HULLCOVER_S1_28362546	1	28362546	28353018	28374668	21.651	5	Os01g0687700	28370919	28374507	Protein of unknown function DUF292, eukaryotic domain containing protein. (Os01t0687700-01);Transcript variants=Os01t0687700-01
HULLCOVER_S2_15864435	2	15864435	15861888	15866389	4.502	1	Os02g0469300	15865332	15876409	Similar to OSIGBa0148D14.7 protein. (Os02t0469300-01);ATP-binding region, ATPase-like domain containing protein. (Os02t0469300-02);Transcript variants=Os02t0469300-01,Os02t0469300-02;CGSNL Gene Symbol=MORC4;CGSNL Gene Name=MICRORCHIDIA PROTEIN 4;Oryzabase Gene Symbol Synonym(s)=OsMORC4;Oryzabase Gene Name Synonym(s)=Microrchidia protein 4
HULLCOVER_S2_17104494	2	17104494	17039140	17122167	83.028	8	Os02g0489500	17039977	17041137	Conserved hypothetical protein. (Os02t0489500-01);Transcript variants=Os02t0489500-01
HULLCOVER_S2_17104494	2	17104494	17039140	17122167	83.028	8	Os02g0489525	17046737	17058490	Hypothetical protein. (Os02t0489525-00);Transcript variants=Os02t0489525-00
HULLCOVER_S2_17104494	2	17104494	17039140	17122167	83.028	8	Os02g0489550	17046796	17054964	Tetratricopeptide TPR-1 domain containing protein. (Os02t0489550-00);Transcript variants=Os02t0489550-00
HULLCOVER_S2_17104494	2	17104494	17039140	17122167	83.028	8	Os02g0489600	17055099	17057077	Conserved hypothetical protein. (Os02t0489600-01);Transcript variants=Os02t0489600-01
HULLCOVER_S2_17104494	2	17104494	17039140	17122167	83.028	8	Os02g0489700	17074638	17077487	Non-protein coding transcript. (Os02t0489700-00);Transcript variants=Os02t0489700-00
HULLCOVER_S2_17104494	2	17104494	17039140	17122167	83.028	8	Os02g0489800	17078729	17081901	Similar to SKIP interacting protein 18 (Fragment). (Os02t0489800-00);Transcript variants=Os02t0489800-00;Oryzabase Gene Symbol Synonym(s)=SIP27;Oryzabase Gene Name Synonym(s)=SKIP interacting protein 27, SKIPa-interacting protein 27, SKIPa-interacting protein 27
HULLCOVER_S2_17104494	2	17104494	17039140	17122167	83.028	8	Os02g0490000	17085385	17088925	Zinc finger, RING/FYVE/PHD-type domain containing protein. (Os02t0490000-01);Transcript variants=Os02t0490000-01;Oryzabase Gene Symbol Synonym(s)=OsPUB73;Oryzabase Gene Name Synonym(s)=plant U-box-containing protein 73, U-box protein 73
HULLCOVER_S2_17104494	2	17104494	17039140	17122167	83.028	8	Os02g0490500	17118788	17120662	UDP-glucuronosyl/UDP-glucosyltransferase family protein. (Os02t0490500-01);UDP-glucuronosyl/UDP-glucosyltransferase family protein. (Os02t0490500-02);Transcript variants=Os02t0490500-01,Os02t0490500-02
HULLCOVER_S3_24486434	3	24486434	24466678	24536535	69.858	6	Os03g0638400	24466606	24473558	Similar to OSIGBa0153E02-OSIGBa0093I20.19 protein. (Os03t0638400-01);Transcript variants=Os03t0638400-01
HULLCOVER_S3_24486434	3	24486434	24466678	24536535	69.858	6	Os03g0638800	24476060	24480927	Similar to ATP binding protein. (Os03t0638800-01);Transcript variants=Os03t0638800-01
HULLCOVER_S3_24486434	3	24486434	24466678	24536535	69.858	6	Os03g0638900	24487877	24489307	Cyclin-like F-box domain containing protein. (Os03t0638900-01);Transcript variants=Os03t0638900-01;Oryzabase Gene Symbol Synonym(s)=OsFbox157, Os_F0188;Oryzabase Gene Name Synonym(s)=F-box protein 157
HULLCOVER_S3_24486434	3	24486434	24466678	24536535	69.858	6	Os03g0639100	24514494	24515219	Hypothetical conserved gene. (Os03t0639100-00);Transcript variants=Os03t0639100-00
HULLCOVER_S3_24486434	3	24486434	24466678	24536535	69.858	6	Os03g0639200	24518166	24527426	Similar to DIRP family protein, expressed. (Os03t0639200-01);Transcript variants=Os03t0639200-01
HULLCOVER_S3_24486434	3	24486434	24466678	24536535	69.858	6	Os03g0639233	24528339	24528683	Similar to NADH dehydrogenase subunit K. (Os03t0639233-00);Transcript variants=Os03t0639233-00
HULLCOVER_S4_23223924	4	23223924	23212085	23300556	88.472	13	Os04g0464800	23212414	23218087	Similar to OSIGBa0130P02.2 protein. (Os04t0464800-00);Transcript variants=Os04t0464800-00
HULLCOVER_S4_23223924	4	23223924	23212085	23300556	88.472	13	Os04g0464850	23213978	23218156	Hypothetical protein. (Os04t0464850-00);Transcript variants=Os04t0464850-00
HULLCOVER_S4_23223924	4	23223924	23212085	23300556	88.472	13	Os04g0464966	23226181	23228272	F-box-containing protein, Male meiotic DNA double-strand break repair, Regulation of meiotic progression (Os04t0464966-01);Transcript variants=Os04t0464966-01;RAP-DB Gene Symbol Synonym(s)=OsFbox217, Os_F0121, MOF;RAP-DB Gene Name Synonym(s)=F-box protein 217, MEIOTIC F-BOX;Oryzabase Gene Symbol Synonym(s)=OsFbox217, Os_F0121, MOF, OsMOF;Oryzabase Gene Name Synonym(s)=F-box protein 217, MEIOTIC F…
HULLCOVER_S4_23223924	4	23223924	23212085	23300556	88.472	13	Os04g0465000	23228941	23234936	Sterile alpha motif SAM domain containing protein. (Os04t0465000-01);Similar to OSIGBa0130P02.4 protein. (Os04t0465000-02);Transcript variants=Os04t0465000-01,Os04t0465000-02
HULLCOVER_S4_23223924	4	23223924	23212085	23300556	88.472	13	Os04g0465100	23235808	23237158	Haem peroxidase, plant/fungal/bacterial family protein. (Os04t0465100-01);Transcript variants=Os04t0465100-01;Oryzabase Gene Symbol Synonym(s)=prx55;Oryzabase Gene Name Synonym(s)=class III peroxidase 55
HULLCOVER_S4_23223924	4	23223924	23212085	23300556	88.472	13	Os04g0465300	23242302	23243199	A member of the GAST (gibberellin (GA)-Stimulated Transcript) family, Cell division, Differentiation of panicles (Os04t0465300-01);Transcript variants=Os04t0465300-01;RAP-DB Gene Symbol Synonym(s)=GASR2, OsGASR2;RAP-DB Gene Name Synonym(s)=GA-stimulated transcript homolog 2, GA-stimulated transcript-related gene 2;Oryzabase Gene Symbol Synonym(s)=OsGASR2, GASR2;Oryzabase Gene Name Synonym(s)=GAST…
HULLCOVER_S4_23223924	4	23223924	23212085	23300556	88.472	13	Os04g0465432	23272710	23275363	Domain of unknown function DUF231, plant domain containing protein. (Os04t0465432-00);Transcript variants=Os04t0465432-00;Oryzabase Gene Symbol Synonym(s)=OsTBL53, TBL53;Oryzabase Gene Name Synonym(s)=trichome birefringence-like 53
HULLCOVER_S4_23223924	4	23223924	23212085	23300556	88.472	13	Os04g0465500	23275807	23277462	Acyl-CoA N-acyltransferase domain containing protein. (Os04t0465500-02);Transcript variants=Os04t0465500-02
HULLCOVER_S4_23223924	4	23223924	23212085	23300556	88.472	13	Os04g0465600	23278475	23279374	Bet v I allergen family protein. (Os04t0465600-01);Transcript variants=Os04t0465600-01
HULLCOVER_S4_23223924	4	23223924	23212085	23300556	88.472	13	Os04g0465700	23287964	23290500	RNA-dependent RNA polymerase, eukaryotic-type domain containing protein. (Os04t0465700-01);Transcript variants=Os04t0465700-01;CGSNL Gene Symbol=RDR2;CGSNL Gene Name=RNA-DEPENDENT RNA POLYMERASE 2;Oryzabase Gene Symbol Synonym(s)=OsRDR2;Oryzabase Gene Name Synonym(s)=RNA-dependent RNA polymerase 2, Probable RNA-dependent RNA polymerase 2
HULLCOVER_S4_23223924	4	23223924	23212085	23300556	88.472	13	Os04g0465750	23289054	23289988	Hypothetical gene. (Os04t0465750-01);Transcript variants=Os04t0465750-01
HULLCOVER_S4_23223924	4	23223924	23212085	23300556	88.472	13	Os04g0465800	23291355	23295191	Similar to OSIGBa0115M15.1 protein. (Os04t0465800-01);Similar to OSIGBa0115M15.1 protein. (Os04t0465800-02);Transcript variants=Os04t0465800-01,Os04t0465800-02
HULLCOVER_S4_23223924	4	23223924	23212085	23300556	88.472	13	Os04g0465900	23294062	23295712	Similar to OSIGBa0115M15.2 protein. (Os04t0465900-00);Transcript variants=Os04t0465900-00
HULLCOVER_S6_8156236	6	8156236	8071658	8175798	104.141	7	Os06g0255700	8097302	8104472	DEAD-like helicase, N-terminal domain containing protein. (Os06t0255700-01);Transcript variants=Os06t0255700-01
HULLCOVER_S6_8156236	6	8156236	8071658	8175798	104.141	7	Os06g0255900	8116249	8119845	Conserved hypothetical protein. (Os06t0255900-01);Transcript variants=Os06t0255900-01;CGSNL Gene Symbol=EXO70F5;CGSNL Gene Name=EXOCYST SUBUNIT EXO70 FAMILY PROTEIN F5;Oryzabase Gene Symbol Synonym(s)=OsEXO70F5, OsExo70F5, OrysaF5_Exo70;Oryzabase Gene Name Synonym(s)=exocyst subunit EXO70 family protein F5
HULLCOVER_S6_8156236	6	8156236	8071658	8175798	104.141	7	Os06g0256000	8127437	8129334	Conserved hypothetical protein. (Os06t0256000-01);Transcript variants=Os06t0256000-01
HULLCOVER_S6_8156236	6	8156236	8071658	8175798	104.141	7	Os06g0256200	8129560	8134453	Similar to Keratinocytes proline-rich protein. (Os06t0256200-01);Similar to THO complex subunit 4. (Os06t0256200-02);Similar to THO complex subunit 4. (Os06t0256200-03);Transcript variants=Os06t0256200-01,Os06t0256200-02,Os06t0256200-03
HULLCOVER_S6_8156236	6	8156236	8071658	8175798	104.141	7	Os06g0256300	8142728	8147085	Similar to Calmodulin-binding heat-shock protein. (Os06t0256300-01);Transcript variants=Os06t0256300-01
HULLCOVER_S6_8156236	6	8156236	8071658	8175798	104.141	7	Os06g0256500	8152444	8159313	Similar to Glucose-6-phosphate isomerase. (Os06t0256500-01);Transcript variants=Os06t0256500-01;CGSNL Gene Symbol=PGI2;CGSNL Gene Name=PHOSPHOGLUCOISOMERASE 2;Oryzabase Gene Symbol Synonym(s)=Pgi2(Pgib), Pgib, Pgi_2, Pgi2, GPI-B, PGI-B, PHI-B, Pgi-b, PGI-b;Oryzabase Gene Name Synonym(s)=Phosphoglucoisomerase2, Phosphoglucoisomerase 2, Phosphoglucoisomerase-2, Glucose-6-phosphate isomerase, cytoso…
HULLCOVER_S6_8156236	6	8156236	8071658	8175798	104.141	7	Os06g0256600	8162028	8166874	Conserved hypothetical protein. (Os06t0256600-01);Transcript variants=Os06t0256600-01
HULLCOVER_S8_5325850	8	5325850	5318410	5326136	7.727	3	Os08g0190800	5318646	5320835	Postsynaptic protein CRIPT. (Os08t0190800-01);Transcript variants=Os08t0190800-01
HULLCOVER_S8_5325850	8	5325850	5318410	5326136	7.727	3	Os08g0190901	5318774	5320582	Non-protein coding transcript. (Os08t0190901-00);Transcript variants=Os08t0190901-00
HULLCOVER_S8_5325850	8	5325850	5318410	5326136	7.727	3	Os08g0191000	5322769	5325114	Auxin efflux carrier domain containing protein. (Os08t0191000-01);Transcript variants=Os08t0191000-01;Oryzabase Gene Symbol Synonym(s)=OsPILS2, PILS2;Oryzabase Gene Name Synonym(s)=PIN likes 2
HULLCOVER_S9_10522634	9	10522634	10521295	10522689	1.395	1	Os09g0341500	10520072	10521663	F-box domain, cyclin-like domain containing protein. (Os09t0341500-01);Transcript variants=Os09t0341500-01
HULLCOVER_S12_3857768	12	3857768	3840286	3889530	49.245	12	Os12g0175400	3840945	3842155	Similar to OSMYB2. (Os12t0175400-01);Transcript variants=Os12t0175400-01;Oryzabase Gene Symbol Synonym(s)=R2R3-MYB
HULLCOVER_S12_3857768	12	3857768	3840286	3889530	49.245	12	Os12g0175500	3849391	3853357	Similar to Glutaredoxin-like protein. (Os12t0175500-01);Transcript variants=Os12t0175500-01;CGSNL Gene Symbol=GRX27;CGSNL Gene Name=GLUTAREDOXIN 27;Oryzabase Gene Symbol Synonym(s)=OsGRX27;Oryzabase Gene Name Synonym(s)=glutaredoxin 27
HULLCOVER_S12_3857768	12	3857768	3840286	3889530	49.245	12	Os12g0175600	3853810	3854330	Conserved hypothetical protein. (Os12t0175600-00);Transcript variants=Os12t0175600-00
HULLCOVER_S12_3857768	12	3857768	3840286	3889530	49.245	12	Os12g0175700	3855819	3860795	Nonaspanin (TM9SF) family protein. (Os12t0175700-01);Transcript variants=Os12t0175700-01
HULLCOVER_S12_3857768	12	3857768	3840286	3889530	49.245	12	Os12g0175800	3857591	3863903	Hypothetical gene. (Os12t0175800-01);Transcript variants=Os12t0175800-01
HULLCOVER_S12_3857768	12	3857768	3840286	3889530	49.245	12	Os12g0175900	3861470	3862853	Similar to RNase P subunit p30 family protein. (Os12t0175900-00);Transcript variants=Os12t0175900-00
HULLCOVER_S12_3857768	12	3857768	3840286	3889530	49.245	12	Os12g0176100	3864215	3864698	Hypothetical gene. (Os12t0176100-00);Transcript variants=Os12t0176100-00
HULLCOVER_S12_3857768	12	3857768	3840286	3889530	49.245	12	Os12g0176200	3867731	3869803	Similar to Nitrogen fixation like protein. (Os12t0176200-01);Transcript variants=Os12t0176200-01;CGSNL Gene Symbol=ISC14;CGSNL Gene Name=IRON-SULFUR CLUSTER PROTEIN 14;Oryzabase Gene Symbol Synonym(s)=OsISC14;Oryzabase Gene Name Synonym(s)=Iron-sulfur cluster protein 14
HULLCOVER_S12_3857768	12	3857768	3840286	3889530	49.245	12	Os12g0176300	3870944	3871559	Conserved hypothetical protein. (Os12t0176300-01);Transcript variants=Os12t0176300-01
HULLCOVER_S12_3857768	12	3857768	3840286	3889530	49.245	12	Os12g0176500	3873379	3877258	Similar to Replication factor C subunit RFC4. (Os12t0176500-01);Transcript variants=Os12t0176500-01;Oryzabase Gene Symbol Synonym(s)=RFC2, OsRFC2;Oryzabase Gene Name Synonym(s)=replication factor C subunit 2, replication factor C2
HULLCOVER_S12_3857768	12	3857768	3840286	3889530	49.245	12	Os12g0176700	3879249	3885072	Similar to SWIRM domain containing protein, expressed. (Os12t0176700-00);Transcript variants=Os12t0176700-00;Oryzabase Gene Symbol Synonym(s)=OsCHB701, CHB701;Oryzabase Gene Name Synonym(s)=SWIRM domain-containing protein CHB701
HULLCOVER_S12_3857768	12	3857768	3840286	3889530	49.245	12	Os12g0176800	3885396	3889693	Similar to Heteroomatin protein (Fragment). (Os12t0176800-01);Transcript variants=Os12t0176800-01
HULLCOVER_S12_10064376	12	10064376	10050865	10067888	17.024	5	Os12g0273700	10049330	10053017	Conserved hypothetical protein. (Os12t0273700-01);Transcript variants=Os12t0273700-01
HULLCOVER_S12_10064376	12	10064376	10050865	10067888	17.024	5	Os12g0273800	10053411	10056454	Similar to OSIGBa0147O06.5 protein. (Os12t0273800-00);Transcript variants=Os12t0273800-00
HULLCOVER_S12_10064376	12	10064376	10050865	10067888	17.024	5	Os12g0273850	10058762	10059232	Non-protein coding transcript. (Os12t0273850-00);Transcript variants=Os12t0273850-00
HULLCOVER_S12_10064376	12	10064376	10050865	10067888	17.024	5	Os12g0273900	10058775	10061686	Leucine-rich repeat domain containing protein. (Os12t0273900-00);Transcript variants=Os12t0273900-00
HULLCOVER_S12_10064376	12	10064376	10050865	10067888	17.024	5	Os12g0273980	10062718	10066028	Similar to Leucine Rich Repeat family protein, expressed. (Os12t0273980-00);Transcript variants=Os12t0273980-00
HULLCOVER_S12_26954823	12	26954823	26953105	26959057	5.953	1	Os12g0630100	26956203	26956894	Thaumatin protein, Tolerance to nitrogen deficiency (Os12t0630100-01);Transcript variants=Os12t0630100-01;RAP-DB Gene Symbol Synonym(s)=TOND1;RAP-DB Gene Name Synonym(s)=Tolerance Of Nitrogen Deficiency 1, Thaumatin;CGSNL Gene Symbol=TOND1;CGSNL Gene Name=TOLERANCE OF NITROGEN DEFICIENCY 1;Oryzabase Gene Name Synonym(s)=Thaumatin, Tolerance Of Nitrogen Deficiency 1
KERNELLEN_S3_16733441	3	16733441	16732967	16734333	1.367	1	Os03g0407400	16729501	16735109	Protein with plant-specific organ size regulation (OSR) domain, transmembrane region, TNFR/NGFR family cysteine-rich domain and VWFC module, Regulator of grain size and organ size (Os03t0407400-01);Transcript variants=Os03t0407400-01;RAP-DB Gene Symbol Synonym(s)=GS3;RAP-DB Gene Name Synonym(s)=grain size 3;CGSNL Gene Symbol=LK3;CGSNL Gene Name=LONG KERNEL 3;Oryzabase Gene Symbol Synonym(s)=lk3(t…
KERNELLEN_S3_16734715	3	16734715	16734618	16734715	0.098	1	Os03g0407400	16729501	16735109	Protein with plant-specific organ size regulation (OSR) domain, transmembrane region, TNFR/NGFR family cysteine-rich domain and VWFC module, Regulator of grain size and organ size (Os03t0407400-01);Transcript variants=Os03t0407400-01;RAP-DB Gene Symbol Synonym(s)=GS3;RAP-DB Gene Name Synonym(s)=grain size 3;CGSNL Gene Symbol=LK3;CGSNL Gene Name=LONG KERNEL 3;Oryzabase Gene Symbol Synonym(s)=lk3(t…
KERNELLEN_S3_16746417	3	16746417	16746172	16752960	6.789	2	Os03g0407900	16749318	16754223	Similar to Serine/threonine protein kinase-like. (Os03t0407900-01);Transcript variants=Os03t0407900-01;CGSNL Gene Symbol=RLCK110;CGSNL Gene Name=RECEPTOR-LIKE CYTOPLASMIC KINASE 110;Oryzabase Gene Symbol Synonym(s)=OsRLCK110;Oryzabase Gene Name Synonym(s)=Receptor-like Cytoplasmic Kinase 110
KERNELLEN_S3_16746417	3	16746417	16746172	16752960	6.789	2	Os03g0408101	16749739	16753479	Hypothetical protein. (Os03t0408101-00);Transcript variants=Os03t0408101-00
KERNELLEN_S3_16746791	3	16746791	16746172	16752960	6.789	2	Os03g0407900	16749318	16754223	Similar to Serine/threonine protein kinase-like. (Os03t0407900-01);Transcript variants=Os03t0407900-01;CGSNL Gene Symbol=RLCK110;CGSNL Gene Name=RECEPTOR-LIKE CYTOPLASMIC KINASE 110;Oryzabase Gene Symbol Synonym(s)=OsRLCK110;Oryzabase Gene Name Synonym(s)=Receptor-like Cytoplasmic Kinase 110
KERNELLEN_S3_16746791	3	16746791	16746172	16752960	6.789	2	Os03g0408101	16749739	16753479	Hypothetical protein. (Os03t0408101-00);Transcript variants=Os03t0408101-00
KERNELLEN_S3_16747072	3	16747072	16746172	16752960	6.789	2	Os03g0407900	16749318	16754223	Similar to Serine/threonine protein kinase-like. (Os03t0407900-01);Transcript variants=Os03t0407900-01;CGSNL Gene Symbol=RLCK110;CGSNL Gene Name=RECEPTOR-LIKE CYTOPLASMIC KINASE 110;Oryzabase Gene Symbol Synonym(s)=OsRLCK110;Oryzabase Gene Name Synonym(s)=Receptor-like Cytoplasmic Kinase 110
KERNELLEN_S3_16747072	3	16747072	16746172	16752960	6.789	2	Os03g0408101	16749739	16753479	Hypothetical protein. (Os03t0408101-00);Transcript variants=Os03t0408101-00
KERNELLEN_S3_16747280	3	16747280	16746172	16752960	6.789	2	Os03g0407900	16749318	16754223	Similar to Serine/threonine protein kinase-like. (Os03t0407900-01);Transcript variants=Os03t0407900-01;CGSNL Gene Symbol=RLCK110;CGSNL Gene Name=RECEPTOR-LIKE CYTOPLASMIC KINASE 110;Oryzabase Gene Symbol Synonym(s)=OsRLCK110;Oryzabase Gene Name Synonym(s)=Receptor-like Cytoplasmic Kinase 110
KERNELLEN_S3_16747280	3	16747280	16746172	16752960	6.789	2	Os03g0408101	16749739	16753479	Hypothetical protein. (Os03t0408101-00);Transcript variants=Os03t0408101-00
KERNELLEN_S3_16747529	3	16747529	16746172	16752960	6.789	2	Os03g0407900	16749318	16754223	Similar to Serine/threonine protein kinase-like. (Os03t0407900-01);Transcript variants=Os03t0407900-01;CGSNL Gene Symbol=RLCK110;CGSNL Gene Name=RECEPTOR-LIKE CYTOPLASMIC KINASE 110;Oryzabase Gene Symbol Synonym(s)=OsRLCK110;Oryzabase Gene Name Synonym(s)=Receptor-like Cytoplasmic Kinase 110
KERNELLEN_S3_16747529	3	16747529	16746172	16752960	6.789	2	Os03g0408101	16749739	16753479	Hypothetical protein. (Os03t0408101-00);Transcript variants=Os03t0408101-00
KERNELLEN_S3_16747544	3	16747544	16746172	16752960	6.789	2	Os03g0407900	16749318	16754223	Similar to Serine/threonine protein kinase-like. (Os03t0407900-01);Transcript variants=Os03t0407900-01;CGSNL Gene Symbol=RLCK110;CGSNL Gene Name=RECEPTOR-LIKE CYTOPLASMIC KINASE 110;Oryzabase Gene Symbol Synonym(s)=OsRLCK110;Oryzabase Gene Name Synonym(s)=Receptor-like Cytoplasmic Kinase 110
KERNELLEN_S3_16747544	3	16747544	16746172	16752960	6.789	2	Os03g0408101	16749739	16753479	Hypothetical protein. (Os03t0408101-00);Transcript variants=Os03t0408101-00
KERNELLEN_S3_16747580	3	16747580	16746172	16752960	6.789	2	Os03g0407900	16749318	16754223	Similar to Serine/threonine protein kinase-like. (Os03t0407900-01);Transcript variants=Os03t0407900-01;CGSNL Gene Symbol=RLCK110;CGSNL Gene Name=RECEPTOR-LIKE CYTOPLASMIC KINASE 110;Oryzabase Gene Symbol Synonym(s)=OsRLCK110;Oryzabase Gene Name Synonym(s)=Receptor-like Cytoplasmic Kinase 110
KERNELLEN_S3_16747580	3	16747580	16746172	16752960	6.789	2	Os03g0408101	16749739	16753479	Hypothetical protein. (Os03t0408101-00);Transcript variants=Os03t0408101-00
KERNELLEN_S3_16747592	3	16747592	16746172	16752960	6.789	2	Os03g0407900	16749318	16754223	Similar to Serine/threonine protein kinase-like. (Os03t0407900-01);Transcript variants=Os03t0407900-01;CGSNL Gene Symbol=RLCK110;CGSNL Gene Name=RECEPTOR-LIKE CYTOPLASMIC KINASE 110;Oryzabase Gene Symbol Synonym(s)=OsRLCK110;Oryzabase Gene Name Synonym(s)=Receptor-like Cytoplasmic Kinase 110
KERNELLEN_S3_16747592	3	16747592	16746172	16752960	6.789	2	Os03g0408101	16749739	16753479	Hypothetical protein. (Os03t0408101-00);Transcript variants=Os03t0408101-00
KERNELLEN_S3_16747823	3	16747823	16746172	16752960	6.789	2	Os03g0407900	16749318	16754223	Similar to Serine/threonine protein kinase-like. (Os03t0407900-01);Transcript variants=Os03t0407900-01;CGSNL Gene Symbol=RLCK110;CGSNL Gene Name=RECEPTOR-LIKE CYTOPLASMIC KINASE 110;Oryzabase Gene Symbol Synonym(s)=OsRLCK110;Oryzabase Gene Name Synonym(s)=Receptor-like Cytoplasmic Kinase 110
KERNELLEN_S3_16747823	3	16747823	16746172	16752960	6.789	2	Os03g0408101	16749739	16753479	Hypothetical protein. (Os03t0408101-00);Transcript variants=Os03t0408101-00
KERNELLEN_S3_16747868	3	16747868	16746172	16752960	6.789	2	Os03g0407900	16749318	16754223	Similar to Serine/threonine protein kinase-like. (Os03t0407900-01);Transcript variants=Os03t0407900-01;CGSNL Gene Symbol=RLCK110;CGSNL Gene Name=RECEPTOR-LIKE CYTOPLASMIC KINASE 110;Oryzabase Gene Symbol Synonym(s)=OsRLCK110;Oryzabase Gene Name Synonym(s)=Receptor-like Cytoplasmic Kinase 110
KERNELLEN_S3_16747868	3	16747868	16746172	16752960	6.789	2	Os03g0408101	16749739	16753479	Hypothetical protein. (Os03t0408101-00);Transcript variants=Os03t0408101-00
KERNELLEN_S3_16748185	3	16748185	16746172	16752960	6.789	2	Os03g0407900	16749318	16754223	Similar to Serine/threonine protein kinase-like. (Os03t0407900-01);Transcript variants=Os03t0407900-01;CGSNL Gene Symbol=RLCK110;CGSNL Gene Name=RECEPTOR-LIKE CYTOPLASMIC KINASE 110;Oryzabase Gene Symbol Synonym(s)=OsRLCK110;Oryzabase Gene Name Synonym(s)=Receptor-like Cytoplasmic Kinase 110
KERNELLEN_S3_16748185	3	16748185	16746172	16752960	6.789	2	Os03g0408101	16749739	16753479	Hypothetical protein. (Os03t0408101-00);Transcript variants=Os03t0408101-00
KERNELLEN_S3_16748520	3	16748520	16746172	16752960	6.789	2	Os03g0407900	16749318	16754223	Similar to Serine/threonine protein kinase-like. (Os03t0407900-01);Transcript variants=Os03t0407900-01;CGSNL Gene Symbol=RLCK110;CGSNL Gene Name=RECEPTOR-LIKE CYTOPLASMIC KINASE 110;Oryzabase Gene Symbol Synonym(s)=OsRLCK110;Oryzabase Gene Name Synonym(s)=Receptor-like Cytoplasmic Kinase 110
KERNELLEN_S3_16748520	3	16748520	16746172	16752960	6.789	2	Os03g0408101	16749739	16753479	Hypothetical protein. (Os03t0408101-00);Transcript variants=Os03t0408101-00
KERNELLEN_S3_16748555	3	16748555	16746172	16752960	6.789	2	Os03g0407900	16749318	16754223	Similar to Serine/threonine protein kinase-like. (Os03t0407900-01);Transcript variants=Os03t0407900-01;CGSNL Gene Symbol=RLCK110;CGSNL Gene Name=RECEPTOR-LIKE CYTOPLASMIC KINASE 110;Oryzabase Gene Symbol Synonym(s)=OsRLCK110;Oryzabase Gene Name Synonym(s)=Receptor-like Cytoplasmic Kinase 110
KERNELLEN_S3_16748555	3	16748555	16746172	16752960	6.789	2	Os03g0408101	16749739	16753479	Hypothetical protein. (Os03t0408101-00);Transcript variants=Os03t0408101-00
KERNELLEN_S3_16748573	3	16748573	16746172	16752960	6.789	2	Os03g0407900	16749318	16754223	Similar to Serine/threonine protein kinase-like. (Os03t0407900-01);Transcript variants=Os03t0407900-01;CGSNL Gene Symbol=RLCK110;CGSNL Gene Name=RECEPTOR-LIKE CYTOPLASMIC KINASE 110;Oryzabase Gene Symbol Synonym(s)=OsRLCK110;Oryzabase Gene Name Synonym(s)=Receptor-like Cytoplasmic Kinase 110
KERNELLEN_S3_16748573	3	16748573	16746172	16752960	6.789	2	Os03g0408101	16749739	16753479	Hypothetical protein. (Os03t0408101-00);Transcript variants=Os03t0408101-00
KERNELLEN_S3_16748820	3	16748820	16746172	16752960	6.789	2	Os03g0407900	16749318	16754223	Similar to Serine/threonine protein kinase-like. (Os03t0407900-01);Transcript variants=Os03t0407900-01;CGSNL Gene Symbol=RLCK110;CGSNL Gene Name=RECEPTOR-LIKE CYTOPLASMIC KINASE 110;Oryzabase Gene Symbol Synonym(s)=OsRLCK110;Oryzabase Gene Name Synonym(s)=Receptor-like Cytoplasmic Kinase 110
KERNELLEN_S3_16748820	3	16748820	16746172	16752960	6.789	2	Os03g0408101	16749739	16753479	Hypothetical protein. (Os03t0408101-00);Transcript variants=Os03t0408101-00
KERNELLEN_S3_16748993	3	16748993	16746172	16752960	6.789	2	Os03g0407900	16749318	16754223	Similar to Serine/threonine protein kinase-like. (Os03t0407900-01);Transcript variants=Os03t0407900-01;CGSNL Gene Symbol=RLCK110;CGSNL Gene Name=RECEPTOR-LIKE CYTOPLASMIC KINASE 110;Oryzabase Gene Symbol Synonym(s)=OsRLCK110;Oryzabase Gene Name Synonym(s)=Receptor-like Cytoplasmic Kinase 110
KERNELLEN_S3_16748993	3	16748993	16746172	16752960	6.789	2	Os03g0408101	16749739	16753479	Hypothetical protein. (Os03t0408101-00);Transcript variants=Os03t0408101-00
KERNELLEN_S3_16749068	3	16749068	16746172	16752960	6.789	2	Os03g0407900	16749318	16754223	Similar to Serine/threonine protein kinase-like. (Os03t0407900-01);Transcript variants=Os03t0407900-01;CGSNL Gene Symbol=RLCK110;CGSNL Gene Name=RECEPTOR-LIKE CYTOPLASMIC KINASE 110;Oryzabase Gene Symbol Synonym(s)=OsRLCK110;Oryzabase Gene Name Synonym(s)=Receptor-like Cytoplasmic Kinase 110
KERNELLEN_S3_16749068	3	16749068	16746172	16752960	6.789	2	Os03g0408101	16749739	16753479	Hypothetical protein. (Os03t0408101-00);Transcript variants=Os03t0408101-00
KERNELLEN_S3_16749510	3	16749510	16746172	16752960	6.789	2	Os03g0407900	16749318	16754223	Similar to Serine/threonine protein kinase-like. (Os03t0407900-01);Transcript variants=Os03t0407900-01;CGSNL Gene Symbol=RLCK110;CGSNL Gene Name=RECEPTOR-LIKE CYTOPLASMIC KINASE 110;Oryzabase Gene Symbol Synonym(s)=OsRLCK110;Oryzabase Gene Name Synonym(s)=Receptor-like Cytoplasmic Kinase 110
KERNELLEN_S3_16749510	3	16749510	16746172	16752960	6.789	2	Os03g0408101	16749739	16753479	Hypothetical protein. (Os03t0408101-00);Transcript variants=Os03t0408101-00
KERNELLEN_S3_16749678	3	16749678	16746172	16752960	6.789	2	Os03g0407900	16749318	16754223	Similar to Serine/threonine protein kinase-like. (Os03t0407900-01);Transcript variants=Os03t0407900-01;CGSNL Gene Symbol=RLCK110;CGSNL Gene Name=RECEPTOR-LIKE CYTOPLASMIC KINASE 110;Oryzabase Gene Symbol Synonym(s)=OsRLCK110;Oryzabase Gene Name Synonym(s)=Receptor-like Cytoplasmic Kinase 110
KERNELLEN_S3_16749678	3	16749678	16746172	16752960	6.789	2	Os03g0408101	16749739	16753479	Hypothetical protein. (Os03t0408101-00);Transcript variants=Os03t0408101-00
KERNELLEN_S3_16749801	3	16749801	16746172	16752960	6.789	2	Os03g0407900	16749318	16754223	Similar to Serine/threonine protein kinase-like. (Os03t0407900-01);Transcript variants=Os03t0407900-01;CGSNL Gene Symbol=RLCK110;CGSNL Gene Name=RECEPTOR-LIKE CYTOPLASMIC KINASE 110;Oryzabase Gene Symbol Synonym(s)=OsRLCK110;Oryzabase Gene Name Synonym(s)=Receptor-like Cytoplasmic Kinase 110
KERNELLEN_S3_16749801	3	16749801	16746172	16752960	6.789	2	Os03g0408101	16749739	16753479	Hypothetical protein. (Os03t0408101-00);Transcript variants=Os03t0408101-00
KERNELLEN_S3_16749802	3	16749802	16746172	16752960	6.789	2	Os03g0407900	16749318	16754223	Similar to Serine/threonine protein kinase-like. (Os03t0407900-01);Transcript variants=Os03t0407900-01;CGSNL Gene Symbol=RLCK110;CGSNL Gene Name=RECEPTOR-LIKE CYTOPLASMIC KINASE 110;Oryzabase Gene Symbol Synonym(s)=OsRLCK110;Oryzabase Gene Name Synonym(s)=Receptor-like Cytoplasmic Kinase 110
KERNELLEN_S3_16749802	3	16749802	16746172	16752960	6.789	2	Os03g0408101	16749739	16753479	Hypothetical protein. (Os03t0408101-00);Transcript variants=Os03t0408101-00
KERNELLEN_S3_16749840	3	16749840	16746172	16752960	6.789	2	Os03g0407900	16749318	16754223	Similar to Serine/threonine protein kinase-like. (Os03t0407900-01);Transcript variants=Os03t0407900-01;CGSNL Gene Symbol=RLCK110;CGSNL Gene Name=RECEPTOR-LIKE CYTOPLASMIC KINASE 110;Oryzabase Gene Symbol Synonym(s)=OsRLCK110;Oryzabase Gene Name Synonym(s)=Receptor-like Cytoplasmic Kinase 110
KERNELLEN_S3_16749840	3	16749840	16746172	16752960	6.789	2	Os03g0408101	16749739	16753479	Hypothetical protein. (Os03t0408101-00);Transcript variants=Os03t0408101-00
KERNELLEN_S3_16749956	3	16749956	16746172	16752960	6.789	2	Os03g0407900	16749318	16754223	Similar to Serine/threonine protein kinase-like. (Os03t0407900-01);Transcript variants=Os03t0407900-01;CGSNL Gene Symbol=RLCK110;CGSNL Gene Name=RECEPTOR-LIKE CYTOPLASMIC KINASE 110;Oryzabase Gene Symbol Synonym(s)=OsRLCK110;Oryzabase Gene Name Synonym(s)=Receptor-like Cytoplasmic Kinase 110
KERNELLEN_S3_16749956	3	16749956	16746172	16752960	6.789	2	Os03g0408101	16749739	16753479	Hypothetical protein. (Os03t0408101-00);Transcript variants=Os03t0408101-00
KERNELLEN_S3_16750033	3	16750033	16746172	16752960	6.789	2	Os03g0407900	16749318	16754223	Similar to Serine/threonine protein kinase-like. (Os03t0407900-01);Transcript variants=Os03t0407900-01;CGSNL Gene Symbol=RLCK110;CGSNL Gene Name=RECEPTOR-LIKE CYTOPLASMIC KINASE 110;Oryzabase Gene Symbol Synonym(s)=OsRLCK110;Oryzabase Gene Name Synonym(s)=Receptor-like Cytoplasmic Kinase 110
KERNELLEN_S3_16750033	3	16750033	16746172	16752960	6.789	2	Os03g0408101	16749739	16753479	Hypothetical protein. (Os03t0408101-00);Transcript variants=Os03t0408101-00
KERNELLEN_S3_16750064	3	16750064	16746172	16752960	6.789	2	Os03g0407900	16749318	16754223	Similar to Serine/threonine protein kinase-like. (Os03t0407900-01);Transcript variants=Os03t0407900-01;CGSNL Gene Symbol=RLCK110;CGSNL Gene Name=RECEPTOR-LIKE CYTOPLASMIC KINASE 110;Oryzabase Gene Symbol Synonym(s)=OsRLCK110;Oryzabase Gene Name Synonym(s)=Receptor-like Cytoplasmic Kinase 110
KERNELLEN_S3_16750064	3	16750064	16746172	16752960	6.789	2	Os03g0408101	16749739	16753479	Hypothetical protein. (Os03t0408101-00);Transcript variants=Os03t0408101-00
KERNELLEN_S3_16750348	3	16750348	16746172	16752960	6.789	2	Os03g0407900	16749318	16754223	Similar to Serine/threonine protein kinase-like. (Os03t0407900-01);Transcript variants=Os03t0407900-01;CGSNL Gene Symbol=RLCK110;CGSNL Gene Name=RECEPTOR-LIKE CYTOPLASMIC KINASE 110;Oryzabase Gene Symbol Synonym(s)=OsRLCK110;Oryzabase Gene Name Synonym(s)=Receptor-like Cytoplasmic Kinase 110
KERNELLEN_S3_16750348	3	16750348	16746172	16752960	6.789	2	Os03g0408101	16749739	16753479	Hypothetical protein. (Os03t0408101-00);Transcript variants=Os03t0408101-00
KERNELLEN_S3_16751315	3	16751315	16746172	16752960	6.789	2	Os03g0407900	16749318	16754223	Similar to Serine/threonine protein kinase-like. (Os03t0407900-01);Transcript variants=Os03t0407900-01;CGSNL Gene Symbol=RLCK110;CGSNL Gene Name=RECEPTOR-LIKE CYTOPLASMIC KINASE 110;Oryzabase Gene Symbol Synonym(s)=OsRLCK110;Oryzabase Gene Name Synonym(s)=Receptor-like Cytoplasmic Kinase 110
KERNELLEN_S3_16751315	3	16751315	16746172	16752960	6.789	2	Os03g0408101	16749739	16753479	Hypothetical protein. (Os03t0408101-00);Transcript variants=Os03t0408101-00
KERNELLEN_S3_16752118	3	16752118	16746172	16752960	6.789	2	Os03g0407900	16749318	16754223	Similar to Serine/threonine protein kinase-like. (Os03t0407900-01);Transcript variants=Os03t0407900-01;CGSNL Gene Symbol=RLCK110;CGSNL Gene Name=RECEPTOR-LIKE CYTOPLASMIC KINASE 110;Oryzabase Gene Symbol Synonym(s)=OsRLCK110;Oryzabase Gene Name Synonym(s)=Receptor-like Cytoplasmic Kinase 110
KERNELLEN_S3_16752118	3	16752118	16746172	16752960	6.789	2	Os03g0408101	16749739	16753479	Hypothetical protein. (Os03t0408101-00);Transcript variants=Os03t0408101-00
KERNELLEN_S3_16752122	3	16752122	16746172	16752960	6.789	2	Os03g0407900	16749318	16754223	Similar to Serine/threonine protein kinase-like. (Os03t0407900-01);Transcript variants=Os03t0407900-01;CGSNL Gene Symbol=RLCK110;CGSNL Gene Name=RECEPTOR-LIKE CYTOPLASMIC KINASE 110;Oryzabase Gene Symbol Synonym(s)=OsRLCK110;Oryzabase Gene Name Synonym(s)=Receptor-like Cytoplasmic Kinase 110
KERNELLEN_S3_16752122	3	16752122	16746172	16752960	6.789	2	Os03g0408101	16749739	16753479	Hypothetical protein. (Os03t0408101-00);Transcript variants=Os03t0408101-00
KERNELLEN_S3_16754830	3	16754830	16753810	16760915	7.106	1	Os03g0407900	16749318	16754223	Similar to Serine/threonine protein kinase-like. (Os03t0407900-01);Transcript variants=Os03t0407900-01;CGSNL Gene Symbol=RLCK110;CGSNL Gene Name=RECEPTOR-LIKE CYTOPLASMIC KINASE 110;Oryzabase Gene Symbol Synonym(s)=OsRLCK110;Oryzabase Gene Name Synonym(s)=Receptor-like Cytoplasmic Kinase 110
KERNELLEN_S3_16756956	3	16756956	16753810	16760915	7.106	1	Os03g0407900	16749318	16754223	Similar to Serine/threonine protein kinase-like. (Os03t0407900-01);Transcript variants=Os03t0407900-01;CGSNL Gene Symbol=RLCK110;CGSNL Gene Name=RECEPTOR-LIKE CYTOPLASMIC KINASE 110;Oryzabase Gene Symbol Synonym(s)=OsRLCK110;Oryzabase Gene Name Synonym(s)=Receptor-like Cytoplasmic Kinase 110
KERNELLEN_S3_16757066	3	16757066	16753810	16760915	7.106	1	Os03g0407900	16749318	16754223	Similar to Serine/threonine protein kinase-like. (Os03t0407900-01);Transcript variants=Os03t0407900-01;CGSNL Gene Symbol=RLCK110;CGSNL Gene Name=RECEPTOR-LIKE CYTOPLASMIC KINASE 110;Oryzabase Gene Symbol Synonym(s)=OsRLCK110;Oryzabase Gene Name Synonym(s)=Receptor-like Cytoplasmic Kinase 110
KERNELLEN_S3_16757207	3	16757207	16753810	16760915	7.106	1	Os03g0407900	16749318	16754223	Similar to Serine/threonine protein kinase-like. (Os03t0407900-01);Transcript variants=Os03t0407900-01;CGSNL Gene Symbol=RLCK110;CGSNL Gene Name=RECEPTOR-LIKE CYTOPLASMIC KINASE 110;Oryzabase Gene Symbol Synonym(s)=OsRLCK110;Oryzabase Gene Name Synonym(s)=Receptor-like Cytoplasmic Kinase 110
KERNELLEN_S3_16757322	3	16757322	16753810	16760915	7.106	1	Os03g0407900	16749318	16754223	Similar to Serine/threonine protein kinase-like. (Os03t0407900-01);Transcript variants=Os03t0407900-01;CGSNL Gene Symbol=RLCK110;CGSNL Gene Name=RECEPTOR-LIKE CYTOPLASMIC KINASE 110;Oryzabase Gene Symbol Synonym(s)=OsRLCK110;Oryzabase Gene Name Synonym(s)=Receptor-like Cytoplasmic Kinase 110
KERNELLEN_S3_16757360	3	16757360	16753810	16760915	7.106	1	Os03g0407900	16749318	16754223	Similar to Serine/threonine protein kinase-like. (Os03t0407900-01);Transcript variants=Os03t0407900-01;CGSNL Gene Symbol=RLCK110;CGSNL Gene Name=RECEPTOR-LIKE CYTOPLASMIC KINASE 110;Oryzabase Gene Symbol Synonym(s)=OsRLCK110;Oryzabase Gene Name Synonym(s)=Receptor-like Cytoplasmic Kinase 110
KERNELLEN_S3_16757381	3	16757381	16753810	16760915	7.106	1	Os03g0407900	16749318	16754223	Similar to Serine/threonine protein kinase-like. (Os03t0407900-01);Transcript variants=Os03t0407900-01;CGSNL Gene Symbol=RLCK110;CGSNL Gene Name=RECEPTOR-LIKE CYTOPLASMIC KINASE 110;Oryzabase Gene Symbol Synonym(s)=OsRLCK110;Oryzabase Gene Name Synonym(s)=Receptor-like Cytoplasmic Kinase 110
KERNELLEN_S3_16759533	3	16759533	16753810	16760915	7.106	1	Os03g0407900	16749318	16754223	Similar to Serine/threonine protein kinase-like. (Os03t0407900-01);Transcript variants=Os03t0407900-01;CGSNL Gene Symbol=RLCK110;CGSNL Gene Name=RECEPTOR-LIKE CYTOPLASMIC KINASE 110;Oryzabase Gene Symbol Synonym(s)=OsRLCK110;Oryzabase Gene Name Synonym(s)=Receptor-like Cytoplasmic Kinase 110
KERNELLEN_S3_16759724	3	16759724	16753810	16760915	7.106	1	Os03g0407900	16749318	16754223	Similar to Serine/threonine protein kinase-like. (Os03t0407900-01);Transcript variants=Os03t0407900-01;CGSNL Gene Symbol=RLCK110;CGSNL Gene Name=RECEPTOR-LIKE CYTOPLASMIC KINASE 110;Oryzabase Gene Symbol Synonym(s)=OsRLCK110;Oryzabase Gene Name Synonym(s)=Receptor-like Cytoplasmic Kinase 110
KERNELLEN_S3_16759843	3	16759843	16753810	16760915	7.106	1	Os03g0407900	16749318	16754223	Similar to Serine/threonine protein kinase-like. (Os03t0407900-01);Transcript variants=Os03t0407900-01;CGSNL Gene Symbol=RLCK110;CGSNL Gene Name=RECEPTOR-LIKE CYTOPLASMIC KINASE 110;Oryzabase Gene Symbol Synonym(s)=OsRLCK110;Oryzabase Gene Name Synonym(s)=Receptor-like Cytoplasmic Kinase 110
KERNELLEN_S3_16760357	3	16760357	16753810	16760915	7.106	1	Os03g0407900	16749318	16754223	Similar to Serine/threonine protein kinase-like. (Os03t0407900-01);Transcript variants=Os03t0407900-01;CGSNL Gene Symbol=RLCK110;CGSNL Gene Name=RECEPTOR-LIKE CYTOPLASMIC KINASE 110;Oryzabase Gene Symbol Synonym(s)=OsRLCK110;Oryzabase Gene Name Synonym(s)=Receptor-like Cytoplasmic Kinase 110
KERNELLEN_S3_16760651	3	16760651	16753810	16760915	7.106	1	Os03g0407900	16749318	16754223	Similar to Serine/threonine protein kinase-like. (Os03t0407900-01);Transcript variants=Os03t0407900-01;CGSNL Gene Symbol=RLCK110;CGSNL Gene Name=RECEPTOR-LIKE CYTOPLASMIC KINASE 110;Oryzabase Gene Symbol Synonym(s)=OsRLCK110;Oryzabase Gene Name Synonym(s)=Receptor-like Cytoplasmic Kinase 110
KERNELLEN_S3_16760746	3	16760746	16753810	16760915	7.106	1	Os03g0407900	16749318	16754223	Similar to Serine/threonine protein kinase-like. (Os03t0407900-01);Transcript variants=Os03t0407900-01;CGSNL Gene Symbol=RLCK110;CGSNL Gene Name=RECEPTOR-LIKE CYTOPLASMIC KINASE 110;Oryzabase Gene Symbol Synonym(s)=OsRLCK110;Oryzabase Gene Name Synonym(s)=Receptor-like Cytoplasmic Kinase 110
KERNELLEN_S3_16760803	3	16760803	16753810	16760915	7.106	1	Os03g0407900	16749318	16754223	Similar to Serine/threonine protein kinase-like. (Os03t0407900-01);Transcript variants=Os03t0407900-01;CGSNL Gene Symbol=RLCK110;CGSNL Gene Name=RECEPTOR-LIKE CYTOPLASMIC KINASE 110;Oryzabase Gene Symbol Synonym(s)=OsRLCK110;Oryzabase Gene Name Synonym(s)=Receptor-like Cytoplasmic Kinase 110
KERNELLEN_S3_16799341	3	16799341	16792557	16800443	7.887	1	Os03g0408500	16794238	16799483	Similar to Transcription initiation factor IID, 31kD subunit family protein, expressed. (Os03t0408500-01);Transcript variants=Os03t0408500-01
KERNELLEN_S3_16959613	3	16959613	16948390	16960766	12.377	1	Os03g0411000	16948546	16954701	Apoptosis inhibitory 5 family protein. (Os03t0411000-01);Transcript variants=Os03t0411000-01
KERNELLEN_S3_16959944	3	16959944	16948390	16960766	12.377	1	Os03g0411000	16948546	16954701	Apoptosis inhibitory 5 family protein. (Os03t0411000-01);Transcript variants=Os03t0411000-01
KERNELLEN_S3_16968214	3	16968214	16966590	16971215	4.626	1	Os03g0411100	16965191	16970732	Heme activator protein, CCAAT-binding transcription factor, Biotic and abiotic resistances (Os03t0411100-01);Similar to Nuclear Y/CCAAT-box binding factor A subunit NF-YA. (Os03t0411100-02);Transcript variants=Os03t0411100-01,Os03t0411100-02;RAP-DB Gene Symbol Synonym(s)=HAP2E, OsHAP2E, NF-YA, CBF-B;RAP-DB Gene Name Synonym(s)=HAP2 SUBUNIT OF CCAAT-BOX BINDING COMPLEX;CGSNL Gene Symbol=HAP2E;CGSN…
KERNELLEN_S4_31466665	4	31466665	31459693	31466665	6.973	3	Os04g0619300	31458951	31462013	Similar to H0114G12.4 protein. (Os04t0619300-01);Similar to L1332.8 protein. (Os04t0619300-02);Transcript variants=Os04t0619300-01,Os04t0619300-02;Oryzabase Gene Symbol Synonym(s)=OsFbox232, Os_F0576;Oryzabase Gene Name Synonym(s)=F-box protein 232
KERNELLEN_S4_31466665	4	31466665	31459693	31466665	6.973	3	Os04g0619400	31463105	31466291	Protein kinase, core domain containing protein. (Os04t0619400-01);Transcript variants=Os04t0619400-01;CGSNL Gene Symbol=RLCK160;CGSNL Gene Name=RECEPTOR-LIKE CYTOPLASMIC KINASE 160;Oryzabase Gene Symbol Synonym(s)=OsRLCK160;Oryzabase Gene Name Synonym(s)=Receptor-like Cytoplasmic Kinase 160
KERNELLEN_S4_31466665	4	31466665	31459693	31466665	6.973	3	Os04g0619450	31463444	31463727	Non-protein coding transcript. (Os04t0619450-00);Transcript variants=Os04t0619450-00
KERNELLEN_S10_2376862	10	2376862	2376862	2376922	0.061	1	Os10g0138300	2374615	2378634	Conserved hypothetical protein. (Os10t0138300-01);Transcript variants=Os10t0138300-01
KERNELLEN_S12_20104904	12	20104904	20097589	20125393	27.805	2	Os12g0517100	20100297	20103252	Cyclin-like F-box domain containing protein. (Os12t0517100-01);Transcript variants=Os12t0517100-01;Oryzabase Gene Symbol Synonym(s)=OsFbox658, Os_F0589;Oryzabase Gene Name Synonym(s)=F-box protein 658
KERNELLEN_S12_20104904	12	20104904	20097589	20125393	27.805	2	Os12g0517200	20105748	20107750	Mitochondrial ribosomal protein S10. (Os12t0517200-01);Transcript variants=Os12t0517200-01
KERNELRAT_S3_16733441	3	16733441	16732967	16734333	1.367	1	Os03g0407400	16729501	16735109	Protein with plant-specific organ size regulation (OSR) domain, transmembrane region, TNFR/NGFR family cysteine-rich domain and VWFC module, Regulator of grain size and organ size (Os03t0407400-01);Transcript variants=Os03t0407400-01;RAP-DB Gene Symbol Synonym(s)=GS3;RAP-DB Gene Name Synonym(s)=grain size 3;CGSNL Gene Symbol=LK3;CGSNL Gene Name=LONG KERNEL 3;Oryzabase Gene Symbol Synonym(s)=lk3(t…
KERNELRAT_S8_5623166	8	5623166	5607172	5643614	36.443	9	Os08g0196900	5602622	5607315	Hypothetical conserved gene. (Os08t0196900-01);Transcript variants=Os08t0196900-01;Oryzabase Gene Symbol Synonym(s)=OsFBX270, OsKIX_5, OsFbox419, Os_F0547, OsEnS-118;Oryzabase Gene Name Synonym(s)=KIX domain protein 5, F-box protein 270, F-box protein 419, endosperm-specific gene 118
KERNELRAT_S8_5623166	8	5623166	5607172	5643614	36.443	9	Os08g0197000	5609250	5612337	Cyclin-like F-box domain containing protein. (Os08t0197000-01);Transcript variants=Os08t0197000-01;Oryzabase Gene Symbol Synonym(s)=OsFbox420, Os_F0206;Oryzabase Gene Name Synonym(s)=F-box protein 420
KERNELRAT_S8_5623166	8	5623166	5607172	5643614	36.443	9	Os08g0197025	5613322	5616590	Hypothetical gene. (Os08t0197025-01);Transcript variants=Os08t0197025-01
KERNELRAT_S8_5623166	8	5623166	5607172	5643614	36.443	9	Os08g0197050	5613578	5616235	Hypothetical conserved gene. (Os08t0197050-00);Transcript variants=Os08t0197050-00;Oryzabase Gene Symbol Synonym(s)=Os_F0199
KERNELRAT_S8_5623166	8	5623166	5607172	5643614	36.443	9	Os08g0197100	5618541	5621553	Cyclin-like F-box domain containing protein. (Os08t0197100-01);Transcript variants=Os08t0197100-01;Oryzabase Gene Symbol Synonym(s)=OsFbox421, Os_F0249;Oryzabase Gene Name Synonym(s)=F-box protein 421
KERNELRAT_S8_5623166	8	5623166	5607172	5643614	36.443	9	Os08g0197200	5623663	5626623	Conserved hypothetical protein. (Os08t0197200-01);Transcript variants=Os08t0197200-01;Oryzabase Gene Symbol Synonym(s)=OsFbox422, Os_F0246;Oryzabase Gene Name Synonym(s)=F-box protein 422
KERNELRAT_S8_5623166	8	5623166	5607172	5643614	36.443	9	Os08g0197300	5628896	5632250	F-box domain, cyclin-like domain containing protein. (Os08t0197300-01);Transcript variants=Os08t0197300-01;Oryzabase Gene Symbol Synonym(s)=OsFbox423, Os_F0386;Oryzabase Gene Name Synonym(s)=F-box protein 423
KERNELRAT_S8_5623166	8	5623166	5607172	5643614	36.443	9	Os08g0197400	5633346	5636220	F-box domain, cyclin-like domain containing protein. (Os08t0197400-01);Transcript variants=Os08t0197400-01;Oryzabase Gene Symbol Synonym(s)=OsFbox424, Os_F0348;Oryzabase Gene Name Synonym(s)=F-box protein 424
KERNELRAT_S8_5623166	8	5623166	5607172	5643614	36.443	9	Os08g0197500	5638269	5643201	Cyclin-like F-box domain containing protein. (Os08t0197500-01);Transcript variants=Os08t0197500-01;Oryzabase Gene Symbol Synonym(s)=OsFbox425, Os_F0168;Oryzabase Gene Name Synonym(s)=F-box protein 425
KERNELRAT_S11_22883865	11	22883865	22883406	22883865	0.46	1	Os11g0598800	22876403	22884442	Tetratricopeptide-like helical domain containing protein. (Os11t0598800-01);Transcript variants=Os11t0598800-01
KERNELWID_S5_5364561	5	5364561	5363733	5370373	6.641	1	Os05g0187500	5365122	5366701	IQ calmodulin-binding motif family protein, Positive regulator of brassinosteroid signalling, Regulation of grain width and weight (Os05t0187500-01);Transcript variants=Os05t0187500-01;RAP-DB Gene Symbol Synonym(s)=GW5, qSW5/GW5, GSE5;RAP-DB Gene Name Synonym(s)=GRAIN WIDTH 5;CGSNL Gene Symbol=GW5;CGSNL Gene Name=GRAIN WIDTH 5;Oryzabase Gene Symbol Synonym(s)=qSW5/GW5, GSE5;Oryzabase Gene Name Sy…
LODGING_S1_33010693	1	33010693	32999570	33013295	13.726	1	Os01g0779400	33000078	33010221	Zinc finger, RING/FYVE/PHD-type domain containing protein. (Os01t0779400-01);Similar to omatin remodeling complex subunit. (Os01t0779400-02);Transcript variants=Os01t0779400-01,Os01t0779400-02
LODGING_S1_33010968	1	33010968	32999570	33013295	13.726	1	Os01g0779400	33000078	33010221	Zinc finger, RING/FYVE/PHD-type domain containing protein. (Os01t0779400-01);Similar to omatin remodeling complex subunit. (Os01t0779400-02);Transcript variants=Os01t0779400-01,Os01t0779400-02
LODGING_S1_33011539	1	33011539	32999570	33013295	13.726	1	Os01g0779400	33000078	33010221	Zinc finger, RING/FYVE/PHD-type domain containing protein. (Os01t0779400-01);Similar to omatin remodeling complex subunit. (Os01t0779400-02);Transcript variants=Os01t0779400-01,Os01t0779400-02
LODGING_S1_33011551	1	33011551	32999570	33013295	13.726	1	Os01g0779400	33000078	33010221	Zinc finger, RING/FYVE/PHD-type domain containing protein. (Os01t0779400-01);Similar to omatin remodeling complex subunit. (Os01t0779400-02);Transcript variants=Os01t0779400-01,Os01t0779400-02
LODGING_S1_33011847	1	33011847	32999570	33013295	13.726	1	Os01g0779400	33000078	33010221	Zinc finger, RING/FYVE/PHD-type domain containing protein. (Os01t0779400-01);Similar to omatin remodeling complex subunit. (Os01t0779400-02);Transcript variants=Os01t0779400-01,Os01t0779400-02
LODGING_S1_33012046	1	33012046	32999570	33013295	13.726	1	Os01g0779400	33000078	33010221	Zinc finger, RING/FYVE/PHD-type domain containing protein. (Os01t0779400-01);Similar to omatin remodeling complex subunit. (Os01t0779400-02);Transcript variants=Os01t0779400-01,Os01t0779400-02
LODGING_S1_33012072	1	33012072	32999570	33013295	13.726	1	Os01g0779400	33000078	33010221	Zinc finger, RING/FYVE/PHD-type domain containing protein. (Os01t0779400-01);Similar to omatin remodeling complex subunit. (Os01t0779400-02);Transcript variants=Os01t0779400-01,Os01t0779400-02
LODGING_S1_33012088	1	33012088	32999570	33013295	13.726	1	Os01g0779400	33000078	33010221	Zinc finger, RING/FYVE/PHD-type domain containing protein. (Os01t0779400-01);Similar to omatin remodeling complex subunit. (Os01t0779400-02);Transcript variants=Os01t0779400-01,Os01t0779400-02
LODGING_S1_33012100	1	33012100	32999570	33013295	13.726	1	Os01g0779400	33000078	33010221	Zinc finger, RING/FYVE/PHD-type domain containing protein. (Os01t0779400-01);Similar to omatin remodeling complex subunit. (Os01t0779400-02);Transcript variants=Os01t0779400-01,Os01t0779400-02
LODGING_S1_33012172	1	33012172	32999570	33013295	13.726	1	Os01g0779400	33000078	33010221	Zinc finger, RING/FYVE/PHD-type domain containing protein. (Os01t0779400-01);Similar to omatin remodeling complex subunit. (Os01t0779400-02);Transcript variants=Os01t0779400-01,Os01t0779400-02
LODGING_S1_33012177	1	33012177	32999570	33013295	13.726	1	Os01g0779400	33000078	33010221	Zinc finger, RING/FYVE/PHD-type domain containing protein. (Os01t0779400-01);Similar to omatin remodeling complex subunit. (Os01t0779400-02);Transcript variants=Os01t0779400-01,Os01t0779400-02
LODGING_S1_33012436	1	33012436	32999570	33013295	13.726	1	Os01g0779400	33000078	33010221	Zinc finger, RING/FYVE/PHD-type domain containing protein. (Os01t0779400-01);Similar to omatin remodeling complex subunit. (Os01t0779400-02);Transcript variants=Os01t0779400-01,Os01t0779400-02
LODGING_S1_33012552	1	33012552	32999570	33013295	13.726	1	Os01g0779400	33000078	33010221	Zinc finger, RING/FYVE/PHD-type domain containing protein. (Os01t0779400-01);Similar to omatin remodeling complex subunit. (Os01t0779400-02);Transcript variants=Os01t0779400-01,Os01t0779400-02
LODGING_S1_33154039	1	33154039	33149547	33161150	11.604	3	Os01g0782200	33137907	33152527	Diacylglycerol kinase, catalytic region domain containing protein. (Os01t0782200-01);Similar to D-erythro-sphingosine kinase/ diacylglycerol kinase. (Os01t0782200-02);Transcript variants=Os01t0782200-01,Os01t0782200-02
LODGING_S1_33154039	1	33154039	33149547	33161150	11.604	3	Os01g0782400	33153155	33153222	Non-protein coding transcript. (Os01t0782400-00);Transcript variants=Os01t0782400-00
LODGING_S1_33154039	1	33154039	33149547	33161150	11.604	3	Os01g0782500	33154311	33158317	Phospholipid/glycerol acyltransferase domain containing protein. (Os01t0782500-01);Transcript variants=Os01t0782500-01
LODGING_S1_33176308	1	33176308	33174035	33201958	27.924	6	Os01g0782901	33177222	33177745	Arbuscular mycorrhizal (AM)-specific marker, Peptidoglycan binding LysM domain 2 containing protein (Os01t0782901-01);Transcript variants=Os01t0782901-01;RAP-DB Gene Symbol Synonym(s)=AM15;RAP-DB Gene Name Synonym(s)=ARBUSCULAR MYCORRHIZA15, ARBUSCULAR MYCORRHIZAL SPECIFIC MARKER 15;CGSNL Gene Symbol=AM15;CGSNL Gene Name=ARBUSCULAR MYCORRHIZAL SPECIFIC MARKER 15;Oryzabase Gene Symbol Synonym(s)=A…
LODGING_S1_33176308	1	33176308	33174035	33201958	27.924	6	Os01g0783000	33181340	33181729	Similar to lysM domain containing protein. (Os01t0783000-01);Transcript variants=Os01t0783000-01;CGSNL Gene Symbol=AM3;CGSNL Gene Name=ARBUSCULAR MYCORRHIZAL SPECIFIC MARKER 3;Oryzabase Gene Symbol Synonym(s)=AM3
LODGING_S1_33176308	1	33176308	33174035	33201958	27.924	6	Os01g0783100	33182589	33186141	Pentatricopeptide repeat domain containing protein. (Os01t0783100-01);Transcript variants=Os01t0783100-01
LODGING_S1_33176308	1	33176308	33174035	33201958	27.924	6	Os01g0783200	33185460	33192979	Similar to Diacylglycerol kinase. (Os01t0783200-01);Similar to Diacylglycerol kinase. (Os01t0783200-02);Transcript variants=Os01t0783200-01,Os01t0783200-02
LODGING_S1_33176308	1	33176308	33174035	33201958	27.924	6	Os01g0783400	33196867	33197909	Similar to DNA cross-link repair protein-related. (Os01t0783400-01);Transcript variants=Os01t0783400-01
LODGING_S1_33176308	1	33176308	33174035	33201958	27.924	6	Os01g0783500	33198608	33201733	Rossmann-like alpha/beta/alpha sandwich fold domain containing protein. (Os01t0783500-01);Transcript variants=Os01t0783500-01
LODGING_S1_33176503	1	33176503	33174035	33201958	27.924	6	Os01g0782901	33177222	33177745	Arbuscular mycorrhizal (AM)-specific marker, Peptidoglycan binding LysM domain 2 containing protein (Os01t0782901-01);Transcript variants=Os01t0782901-01;RAP-DB Gene Symbol Synonym(s)=AM15;RAP-DB Gene Name Synonym(s)=ARBUSCULAR MYCORRHIZA15, ARBUSCULAR MYCORRHIZAL SPECIFIC MARKER 15;CGSNL Gene Symbol=AM15;CGSNL Gene Name=ARBUSCULAR MYCORRHIZAL SPECIFIC MARKER 15;Oryzabase Gene Symbol Synonym(s)=A…
LODGING_S1_33176503	1	33176503	33174035	33201958	27.924	6	Os01g0783000	33181340	33181729	Similar to lysM domain containing protein. (Os01t0783000-01);Transcript variants=Os01t0783000-01;CGSNL Gene Symbol=AM3;CGSNL Gene Name=ARBUSCULAR MYCORRHIZAL SPECIFIC MARKER 3;Oryzabase Gene Symbol Synonym(s)=AM3
LODGING_S1_33176503	1	33176503	33174035	33201958	27.924	6	Os01g0783100	33182589	33186141	Pentatricopeptide repeat domain containing protein. (Os01t0783100-01);Transcript variants=Os01t0783100-01
LODGING_S1_33176503	1	33176503	33174035	33201958	27.924	6	Os01g0783200	33185460	33192979	Similar to Diacylglycerol kinase. (Os01t0783200-01);Similar to Diacylglycerol kinase. (Os01t0783200-02);Transcript variants=Os01t0783200-01,Os01t0783200-02
LODGING_S1_33176503	1	33176503	33174035	33201958	27.924	6	Os01g0783400	33196867	33197909	Similar to DNA cross-link repair protein-related. (Os01t0783400-01);Transcript variants=Os01t0783400-01
LODGING_S1_33176503	1	33176503	33174035	33201958	27.924	6	Os01g0783500	33198608	33201733	Rossmann-like alpha/beta/alpha sandwich fold domain containing protein. (Os01t0783500-01);Transcript variants=Os01t0783500-01
LODGING_S1_33176853	1	33176853	33174035	33201958	27.924	6	Os01g0782901	33177222	33177745	Arbuscular mycorrhizal (AM)-specific marker, Peptidoglycan binding LysM domain 2 containing protein (Os01t0782901-01);Transcript variants=Os01t0782901-01;RAP-DB Gene Symbol Synonym(s)=AM15;RAP-DB Gene Name Synonym(s)=ARBUSCULAR MYCORRHIZA15, ARBUSCULAR MYCORRHIZAL SPECIFIC MARKER 15;CGSNL Gene Symbol=AM15;CGSNL Gene Name=ARBUSCULAR MYCORRHIZAL SPECIFIC MARKER 15;Oryzabase Gene Symbol Synonym(s)=A…
LODGING_S1_33176853	1	33176853	33174035	33201958	27.924	6	Os01g0783000	33181340	33181729	Similar to lysM domain containing protein. (Os01t0783000-01);Transcript variants=Os01t0783000-01;CGSNL Gene Symbol=AM3;CGSNL Gene Name=ARBUSCULAR MYCORRHIZAL SPECIFIC MARKER 3;Oryzabase Gene Symbol Synonym(s)=AM3
LODGING_S1_33176853	1	33176853	33174035	33201958	27.924	6	Os01g0783100	33182589	33186141	Pentatricopeptide repeat domain containing protein. (Os01t0783100-01);Transcript variants=Os01t0783100-01
LODGING_S1_33176853	1	33176853	33174035	33201958	27.924	6	Os01g0783200	33185460	33192979	Similar to Diacylglycerol kinase. (Os01t0783200-01);Similar to Diacylglycerol kinase. (Os01t0783200-02);Transcript variants=Os01t0783200-01,Os01t0783200-02
LODGING_S1_33176853	1	33176853	33174035	33201958	27.924	6	Os01g0783400	33196867	33197909	Similar to DNA cross-link repair protein-related. (Os01t0783400-01);Transcript variants=Os01t0783400-01
LODGING_S1_33176853	1	33176853	33174035	33201958	27.924	6	Os01g0783500	33198608	33201733	Rossmann-like alpha/beta/alpha sandwich fold domain containing protein. (Os01t0783500-01);Transcript variants=Os01t0783500-01
LODGING_S1_33229128	1	33229128	33227698	33253145	25.448	7	Os01g0784101	33227678	33231377	Hypothetical protein. (Os01t0784101-00);Transcript variants=Os01t0784101-00
LODGING_S1_33229128	1	33229128	33227698	33253145	25.448	7	Os01g0784200	33227652	33231831	Serine/threonine protein kinase-related domain containing protein. (Os01t0784200-00);Transcript variants=Os01t0784200-00
LODGING_S1_33229128	1	33229128	33227698	33253145	25.448	7	Os01g0784450	33238849	33240103	Hypothetical protein. (Os01t0784450-00);Transcript variants=Os01t0784450-00
LODGING_S1_33229128	1	33229128	33227698	33253145	25.448	7	Os01g0784500	33240486	33243618	Conserved hypothetical protein. (Os01t0784500-01);Transcript variants=Os01t0784500-01;CGSNL Gene Symbol=RLCK44;CGSNL Gene Name=RECEPTOR-LIKE CYTOPLASMIC KINASE 44;Oryzabase Gene Symbol Synonym(s)=OsRLCK44;Oryzabase Gene Name Synonym(s)=Receptor-like Cytoplasmic Kinase 44
LODGING_S1_33229128	1	33229128	33227698	33253145	25.448	7	Os01g0784600	33244777	33248099	Similar to nodulation protein-related. (Os01t0784600-01);Transcript variants=Os01t0784600-01
LODGING_S1_33229128	1	33229128	33227698	33253145	25.448	7	Os01g0784700	33248878	33256713	Serine/threonine protein kinase-related domain containing protein. (Os01t0784700-00);Transcript variants=Os01t0784700-00
LODGING_S1_33229128	1	33229128	33227698	33253145	25.448	7	Os01g0784725	33249052	33256570	Hypothetical protein. (Os01t0784725-00);Transcript variants=Os01t0784725-00
LODGING_S1_33246850	1	33246850	33227698	33253145	25.448	7	Os01g0784101	33227678	33231377	Hypothetical protein. (Os01t0784101-00);Transcript variants=Os01t0784101-00
LODGING_S1_33246850	1	33246850	33227698	33253145	25.448	7	Os01g0784200	33227652	33231831	Serine/threonine protein kinase-related domain containing protein. (Os01t0784200-00);Transcript variants=Os01t0784200-00
LODGING_S1_33246850	1	33246850	33227698	33253145	25.448	7	Os01g0784450	33238849	33240103	Hypothetical protein. (Os01t0784450-00);Transcript variants=Os01t0784450-00
LODGING_S1_33246850	1	33246850	33227698	33253145	25.448	7	Os01g0784500	33240486	33243618	Conserved hypothetical protein. (Os01t0784500-01);Transcript variants=Os01t0784500-01;CGSNL Gene Symbol=RLCK44;CGSNL Gene Name=RECEPTOR-LIKE CYTOPLASMIC KINASE 44;Oryzabase Gene Symbol Synonym(s)=OsRLCK44;Oryzabase Gene Name Synonym(s)=Receptor-like Cytoplasmic Kinase 44
LODGING_S1_33246850	1	33246850	33227698	33253145	25.448	7	Os01g0784600	33244777	33248099	Similar to nodulation protein-related. (Os01t0784600-01);Transcript variants=Os01t0784600-01
LODGING_S1_33246850	1	33246850	33227698	33253145	25.448	7	Os01g0784700	33248878	33256713	Serine/threonine protein kinase-related domain containing protein. (Os01t0784700-00);Transcript variants=Os01t0784700-00
LODGING_S1_33246850	1	33246850	33227698	33253145	25.448	7	Os01g0784725	33249052	33256570	Hypothetical protein. (Os01t0784725-00);Transcript variants=Os01t0784725-00
LODGING_S1_33246990	1	33246990	33227698	33253145	25.448	7	Os01g0784101	33227678	33231377	Hypothetical protein. (Os01t0784101-00);Transcript variants=Os01t0784101-00
LODGING_S1_33246990	1	33246990	33227698	33253145	25.448	7	Os01g0784200	33227652	33231831	Serine/threonine protein kinase-related domain containing protein. (Os01t0784200-00);Transcript variants=Os01t0784200-00
LODGING_S1_33246990	1	33246990	33227698	33253145	25.448	7	Os01g0784450	33238849	33240103	Hypothetical protein. (Os01t0784450-00);Transcript variants=Os01t0784450-00
LODGING_S1_33246990	1	33246990	33227698	33253145	25.448	7	Os01g0784500	33240486	33243618	Conserved hypothetical protein. (Os01t0784500-01);Transcript variants=Os01t0784500-01;CGSNL Gene Symbol=RLCK44;CGSNL Gene Name=RECEPTOR-LIKE CYTOPLASMIC KINASE 44;Oryzabase Gene Symbol Synonym(s)=OsRLCK44;Oryzabase Gene Name Synonym(s)=Receptor-like Cytoplasmic Kinase 44
LODGING_S1_33246990	1	33246990	33227698	33253145	25.448	7	Os01g0784600	33244777	33248099	Similar to nodulation protein-related. (Os01t0784600-01);Transcript variants=Os01t0784600-01
LODGING_S1_33246990	1	33246990	33227698	33253145	25.448	7	Os01g0784700	33248878	33256713	Serine/threonine protein kinase-related domain containing protein. (Os01t0784700-00);Transcript variants=Os01t0784700-00
LODGING_S1_33246990	1	33246990	33227698	33253145	25.448	7	Os01g0784725	33249052	33256570	Hypothetical protein. (Os01t0784725-00);Transcript variants=Os01t0784725-00
LODGING_S1_33247539	1	33247539	33227698	33253145	25.448	7	Os01g0784101	33227678	33231377	Hypothetical protein. (Os01t0784101-00);Transcript variants=Os01t0784101-00
LODGING_S1_33247539	1	33247539	33227698	33253145	25.448	7	Os01g0784200	33227652	33231831	Serine/threonine protein kinase-related domain containing protein. (Os01t0784200-00);Transcript variants=Os01t0784200-00
LODGING_S1_33247539	1	33247539	33227698	33253145	25.448	7	Os01g0784450	33238849	33240103	Hypothetical protein. (Os01t0784450-00);Transcript variants=Os01t0784450-00
LODGING_S1_33247539	1	33247539	33227698	33253145	25.448	7	Os01g0784500	33240486	33243618	Conserved hypothetical protein. (Os01t0784500-01);Transcript variants=Os01t0784500-01;CGSNL Gene Symbol=RLCK44;CGSNL Gene Name=RECEPTOR-LIKE CYTOPLASMIC KINASE 44;Oryzabase Gene Symbol Synonym(s)=OsRLCK44;Oryzabase Gene Name Synonym(s)=Receptor-like Cytoplasmic Kinase 44
LODGING_S1_33247539	1	33247539	33227698	33253145	25.448	7	Os01g0784600	33244777	33248099	Similar to nodulation protein-related. (Os01t0784600-01);Transcript variants=Os01t0784600-01
LODGING_S1_33247539	1	33247539	33227698	33253145	25.448	7	Os01g0784700	33248878	33256713	Serine/threonine protein kinase-related domain containing protein. (Os01t0784700-00);Transcript variants=Os01t0784700-00
LODGING_S1_33247539	1	33247539	33227698	33253145	25.448	7	Os01g0784725	33249052	33256570	Hypothetical protein. (Os01t0784725-00);Transcript variants=Os01t0784725-00
LODGING_S1_33278757	1	33278757	33278337	33303972	25.636	1	Os01g0785300	33302721	33303613	Hypothetical protein. (Os01t0785300-02);Transcript variants=Os01t0785300-02
LODGING_S1_33278852	1	33278852	33278337	33303972	25.636	1	Os01g0785300	33302721	33303613	Hypothetical protein. (Os01t0785300-02);Transcript variants=Os01t0785300-02
LODGING_S1_33278870	1	33278870	33278337	33303972	25.636	1	Os01g0785300	33302721	33303613	Hypothetical protein. (Os01t0785300-02);Transcript variants=Os01t0785300-02
LODGING_S1_33278871	1	33278871	33278337	33303972	25.636	1	Os01g0785300	33302721	33303613	Hypothetical protein. (Os01t0785300-02);Transcript variants=Os01t0785300-02
LODGING_S1_33279941	1	33279941	33278337	33303972	25.636	1	Os01g0785300	33302721	33303613	Hypothetical protein. (Os01t0785300-02);Transcript variants=Os01t0785300-02
LODGING_S1_33280164	1	33280164	33278337	33303972	25.636	1	Os01g0785300	33302721	33303613	Hypothetical protein. (Os01t0785300-02);Transcript variants=Os01t0785300-02
LODGING_S1_33280942	1	33280942	33278337	33303972	25.636	1	Os01g0785300	33302721	33303613	Hypothetical protein. (Os01t0785300-02);Transcript variants=Os01t0785300-02
LODGING_S1_33327353	1	33327353	33311010	33332420	21.411	4	Os01g0785600	33317043	33317912	Methyltransferase type 11 domain containing protein. (Os01t0785600-01);Transcript variants=Os01t0785600-01
LODGING_S1_33327353	1	33327353	33311010	33332420	21.411	4	Os01g0785700	33318039	33322908	Pentatricopeptide repeat domain containing protein. (Os01t0785700-01);Pentatricopeptide repeat domain containing protein. (Os01t0785700-02);Transcript variants=Os01t0785700-01,Os01t0785700-02
LODGING_S1_33327353	1	33327353	33311010	33332420	21.411	4	Os01g0785900	33329637	33331935	Zinc finger, C2H2-type domain containing protein. (Os01t0785900-01);Zinc finger, C2H2-type domain containing protein. (Os01t0785900-02);Transcript variants=Os01t0785900-01,Os01t0785900-02
LODGING_S1_33327353	1	33327353	33311010	33332420	21.411	4	Os01g0786000	33329681	33330583	ABC transporter, conserved site domain containing protein. (Os01t0786000-01);Transcript variants=Os01t0786000-01
LODGING_S1_33370287	1	33370287	33363633	33381415	17.783	2	Os01g0786800	33364391	33367253	Protein of unknown function DUF81 domain containing protein. (Os01t0786800-01);Transcript variants=Os01t0786800-01
LODGING_S1_33370287	1	33370287	33363633	33381415	17.783	2	Os01g0786900	33368985	33374621	WD40 repeat-like domain containing protein. (Os01t0786900-01);Transcript variants=Os01t0786900-01;CGSNL Gene Symbol=ATG18E;CGSNL Gene Name=AUTOPHAGY ASSOCIATED GENE 18E;Oryzabase Gene Symbol Synonym(s)=OsATG18e, OsWD40-27;Oryzabase Gene Name Synonym(s)=autophagy 18e
LODGING_S1_33371870	1	33371870	33363633	33381415	17.783	2	Os01g0786800	33364391	33367253	Protein of unknown function DUF81 domain containing protein. (Os01t0786800-01);Transcript variants=Os01t0786800-01
LODGING_S1_33371870	1	33371870	33363633	33381415	17.783	2	Os01g0786900	33368985	33374621	WD40 repeat-like domain containing protein. (Os01t0786900-01);Transcript variants=Os01t0786900-01;CGSNL Gene Symbol=ATG18E;CGSNL Gene Name=AUTOPHAGY ASSOCIATED GENE 18E;Oryzabase Gene Symbol Synonym(s)=OsATG18e, OsWD40-27;Oryzabase Gene Name Synonym(s)=autophagy 18e
LODGING_S1_33372912	1	33372912	33363633	33381415	17.783	2	Os01g0786800	33364391	33367253	Protein of unknown function DUF81 domain containing protein. (Os01t0786800-01);Transcript variants=Os01t0786800-01
LODGING_S1_33372912	1	33372912	33363633	33381415	17.783	2	Os01g0786900	33368985	33374621	WD40 repeat-like domain containing protein. (Os01t0786900-01);Transcript variants=Os01t0786900-01;CGSNL Gene Symbol=ATG18E;CGSNL Gene Name=AUTOPHAGY ASSOCIATED GENE 18E;Oryzabase Gene Symbol Synonym(s)=OsATG18e, OsWD40-27;Oryzabase Gene Name Synonym(s)=autophagy 18e
LODGING_S1_33373753	1	33373753	33363633	33381415	17.783	2	Os01g0786800	33364391	33367253	Protein of unknown function DUF81 domain containing protein. (Os01t0786800-01);Transcript variants=Os01t0786800-01
LODGING_S1_33373753	1	33373753	33363633	33381415	17.783	2	Os01g0786900	33368985	33374621	WD40 repeat-like domain containing protein. (Os01t0786900-01);Transcript variants=Os01t0786900-01;CGSNL Gene Symbol=ATG18E;CGSNL Gene Name=AUTOPHAGY ASSOCIATED GENE 18E;Oryzabase Gene Symbol Synonym(s)=OsATG18e, OsWD40-27;Oryzabase Gene Name Synonym(s)=autophagy 18e
LODGING_S1_33408666	1	33408666	33402569	33410188	7.62	1	Os01g0787600	33409655	33415562	Similar to Salicylic acid-binding protein 2. (Os01t0787600-01);Similar to Protein S. (Os01t0787600-02);Transcript variants=Os01t0787600-01,Os01t0787600-02;Oryzabase Gene Symbol Synonym(s)=OsPOP4, POP4;Oryzabase Gene Name Synonym(s)=Prolyl Oligopeptidase 4, PROLYL OLIGOPEPTIDASE 4
LODGING_S1_33447980	1	33447980	33440621	33456525	15.905	4	Os01g0788001	33448517	33449043	Hypothetical gene. (Os01t0788001-00);Transcript variants=Os01t0788001-00
LODGING_S1_33447980	1	33447980	33440621	33456525	15.905	4	Os01g0788200	33448396	33449269	Nuclear transport factor 2 domain containing protein. (Os01t0788200-01);Transcript variants=Os01t0788200-01
LODGING_S1_33447980	1	33447980	33440621	33456525	15.905	4	Os01g0788400	33453435	33460079	Similar to Pectinesterase (EC 3.1.1.11) (Fragment). (Os01t0788400-01);Transcript variants=Os01t0788400-01;CGSNL Gene Symbol=PME6;CGSNL Gene Name=PECTIN METHYLESTERASE 6;Oryzabase Gene Symbol Synonym(s)=OsPME6, OsPME1;Oryzabase Gene Name Synonym(s)=pectin methylesterase 6
LODGING_S1_33447980	1	33447980	33440621	33456525	15.905	4	Os01g0788451	33454271	33459917	Hypothetical protein. (Os01t0788451-00);Transcript variants=Os01t0788451-00
LODGING_S1_33451974	1	33451974	33440621	33456525	15.905	4	Os01g0788001	33448517	33449043	Hypothetical gene. (Os01t0788001-00);Transcript variants=Os01t0788001-00
LODGING_S1_33451974	1	33451974	33440621	33456525	15.905	4	Os01g0788200	33448396	33449269	Nuclear transport factor 2 domain containing protein. (Os01t0788200-01);Transcript variants=Os01t0788200-01
LODGING_S1_33451974	1	33451974	33440621	33456525	15.905	4	Os01g0788400	33453435	33460079	Similar to Pectinesterase (EC 3.1.1.11) (Fragment). (Os01t0788400-01);Transcript variants=Os01t0788400-01;CGSNL Gene Symbol=PME6;CGSNL Gene Name=PECTIN METHYLESTERASE 6;Oryzabase Gene Symbol Synonym(s)=OsPME6, OsPME1;Oryzabase Gene Name Synonym(s)=pectin methylesterase 6
LODGING_S1_33451974	1	33451974	33440621	33456525	15.905	4	Os01g0788451	33454271	33459917	Hypothetical protein. (Os01t0788451-00);Transcript variants=Os01t0788451-00
LODGING_S1_33451995	1	33451995	33440621	33456525	15.905	4	Os01g0788001	33448517	33449043	Hypothetical gene. (Os01t0788001-00);Transcript variants=Os01t0788001-00
LODGING_S1_33451995	1	33451995	33440621	33456525	15.905	4	Os01g0788200	33448396	33449269	Nuclear transport factor 2 domain containing protein. (Os01t0788200-01);Transcript variants=Os01t0788200-01
LODGING_S1_33451995	1	33451995	33440621	33456525	15.905	4	Os01g0788400	33453435	33460079	Similar to Pectinesterase (EC 3.1.1.11) (Fragment). (Os01t0788400-01);Transcript variants=Os01t0788400-01;CGSNL Gene Symbol=PME6;CGSNL Gene Name=PECTIN METHYLESTERASE 6;Oryzabase Gene Symbol Synonym(s)=OsPME6, OsPME1;Oryzabase Gene Name Synonym(s)=pectin methylesterase 6
LODGING_S1_33451995	1	33451995	33440621	33456525	15.905	4	Os01g0788451	33454271	33459917	Hypothetical protein. (Os01t0788451-00);Transcript variants=Os01t0788451-00
LODGING_S1_33465350	1	33465350	33458683	33531049	72.367	12	Os01g0788400	33453435	33460079	Similar to Pectinesterase (EC 3.1.1.11) (Fragment). (Os01t0788400-01);Transcript variants=Os01t0788400-01;CGSNL Gene Symbol=PME6;CGSNL Gene Name=PECTIN METHYLESTERASE 6;Oryzabase Gene Symbol Synonym(s)=OsPME6, OsPME1;Oryzabase Gene Name Synonym(s)=pectin methylesterase 6
LODGING_S1_33465350	1	33465350	33458683	33531049	72.367	12	Os01g0788451	33454271	33459917	Hypothetical protein. (Os01t0788451-00);Transcript variants=Os01t0788451-00
LODGING_S1_33465350	1	33465350	33458683	33531049	72.367	12	Os01g0788500	33460402	33463754	Disease resistance protein domain containing protein. (Os01t0788500-01);Transcript variants=Os01t0788500-01
LODGING_S1_33465350	1	33465350	33458683	33531049	72.367	12	Os01g0788700	33468639	33470174	Cupredoxin domain containing protein. (Os01t0788700-00);Transcript variants=Os01t0788700-00;CGSNL Gene Symbol=ENODL5;CGSNL Gene Name=EARLY NODULIN LIKE PROTEIN 5;Oryzabase Gene Symbol Synonym(s)=OsENODL5;Oryzabase Gene Name Synonym(s)=early nodulin-like protein 5
LODGING_S1_33465350	1	33465350	33458683	33531049	72.367	12	Os01g0788800	33474895	33478458	Similar to Isoform 2 of Homeobox-leucine zipper protein TF1. (Os01t0788800-01);Similar to Isoform 2 of Homeobox-leucine zipper protein TF1. (Os01t0788800-02);Similar to Isoform 2 of Homeobox-leucine zipper protein TF1. (Os01t0788800-03);Transcript variants=Os01t0788800-01,Os01t0788800-02,Os01t0788800-03;CGSNL Gene Symbol=TF1;CGSNL Gene Name=TRANSCRIPTION FACTOR 1;Oryzabase Gene Symbol Synonym(s)=…
LODGING_S1_33465350	1	33465350	33458683	33531049	72.367	12	Os01g0788850	33475054	33477971	Hypothetical protein. (Os01t0788850-00);Transcript variants=Os01t0788850-00
LODGING_S1_33465350	1	33465350	33458683	33531049	72.367	12	Os01g0788900	33478985	33481343	Pentatricopeptide repeat domain containing protein. (Os01t0788900-01);Similar to predicted protein. (Os01t0788900-02);Transcript variants=Os01t0788900-01,Os01t0788900-02
LODGING_S1_33465350	1	33465350	33458683	33531049	72.367	12	Os01g0788950	33482291	33484203	Similar to partner of Nob1. (Os01t0788950-01);Transcript variants=Os01t0788950-01
LODGING_S1_33465350	1	33465350	33458683	33531049	72.367	12	Os01g0789000	33484803	33487848	Hypothetical conserved gene. (Os01t0789000-00);Transcript variants=Os01t0789000-00;Oryzabase Gene Symbol Synonym(s)=OsFbox044, OsFbox44, Os_F0491;Oryzabase Gene Name Synonym(s)=F-box protein 44
LODGING_S1_33465350	1	33465350	33458683	33531049	72.367	12	Os01g0789100	33489285	33492959	CDP-alcohol phosphatidyltransferase family protein. (Os01t0789100-01);Transcript variants=Os01t0789100-01
LODGING_S1_33465350	1	33465350	33458683	33531049	72.367	12	Os01g0789200	33494608	33496692	Similar to Serine/threonine-protein kinase PBS1 (EC 2.7.1.37) (AvrPphB susceptible protein 1). (Os01t0789200-01);Transcript variants=Os01t0789200-01;CGSNL Gene Symbol=RLCK45;CGSNL Gene Name=RECEPTOR-LIKE CYTOPLASMIC KINASE 45;Oryzabase Gene Symbol Synonym(s)=OsRLCK45;Oryzabase Gene Name Synonym(s)=Receptor-like Cytoplasmic Kinase 45
LODGING_S1_33465350	1	33465350	33458683	33531049	72.367	12	Os01g0791151	33495827	33496550	Hypothetical gene. (Os01t0791151-00);Transcript variants=Os01t0791151-00
LODGING_S1_33469251	1	33469251	33458683	33531049	72.367	12	Os01g0788400	33453435	33460079	Similar to Pectinesterase (EC 3.1.1.11) (Fragment). (Os01t0788400-01);Transcript variants=Os01t0788400-01;CGSNL Gene Symbol=PME6;CGSNL Gene Name=PECTIN METHYLESTERASE 6;Oryzabase Gene Symbol Synonym(s)=OsPME6, OsPME1;Oryzabase Gene Name Synonym(s)=pectin methylesterase 6
LODGING_S1_33469251	1	33469251	33458683	33531049	72.367	12	Os01g0788451	33454271	33459917	Hypothetical protein. (Os01t0788451-00);Transcript variants=Os01t0788451-00
LODGING_S1_33469251	1	33469251	33458683	33531049	72.367	12	Os01g0788500	33460402	33463754	Disease resistance protein domain containing protein. (Os01t0788500-01);Transcript variants=Os01t0788500-01
LODGING_S1_33469251	1	33469251	33458683	33531049	72.367	12	Os01g0788700	33468639	33470174	Cupredoxin domain containing protein. (Os01t0788700-00);Transcript variants=Os01t0788700-00;CGSNL Gene Symbol=ENODL5;CGSNL Gene Name=EARLY NODULIN LIKE PROTEIN 5;Oryzabase Gene Symbol Synonym(s)=OsENODL5;Oryzabase Gene Name Synonym(s)=early nodulin-like protein 5
LODGING_S1_33469251	1	33469251	33458683	33531049	72.367	12	Os01g0788800	33474895	33478458	Similar to Isoform 2 of Homeobox-leucine zipper protein TF1. (Os01t0788800-01);Similar to Isoform 2 of Homeobox-leucine zipper protein TF1. (Os01t0788800-02);Similar to Isoform 2 of Homeobox-leucine zipper protein TF1. (Os01t0788800-03);Transcript variants=Os01t0788800-01,Os01t0788800-02,Os01t0788800-03;CGSNL Gene Symbol=TF1;CGSNL Gene Name=TRANSCRIPTION FACTOR 1;Oryzabase Gene Symbol Synonym(s)=…
LODGING_S1_33469251	1	33469251	33458683	33531049	72.367	12	Os01g0788850	33475054	33477971	Hypothetical protein. (Os01t0788850-00);Transcript variants=Os01t0788850-00
LODGING_S1_33469251	1	33469251	33458683	33531049	72.367	12	Os01g0788900	33478985	33481343	Pentatricopeptide repeat domain containing protein. (Os01t0788900-01);Similar to predicted protein. (Os01t0788900-02);Transcript variants=Os01t0788900-01,Os01t0788900-02
LODGING_S1_33469251	1	33469251	33458683	33531049	72.367	12	Os01g0788950	33482291	33484203	Similar to partner of Nob1. (Os01t0788950-01);Transcript variants=Os01t0788950-01
LODGING_S1_33469251	1	33469251	33458683	33531049	72.367	12	Os01g0789000	33484803	33487848	Hypothetical conserved gene. (Os01t0789000-00);Transcript variants=Os01t0789000-00;Oryzabase Gene Symbol Synonym(s)=OsFbox044, OsFbox44, Os_F0491;Oryzabase Gene Name Synonym(s)=F-box protein 44
LODGING_S1_33469251	1	33469251	33458683	33531049	72.367	12	Os01g0789100	33489285	33492959	CDP-alcohol phosphatidyltransferase family protein. (Os01t0789100-01);Transcript variants=Os01t0789100-01
LODGING_S1_33469251	1	33469251	33458683	33531049	72.367	12	Os01g0789200	33494608	33496692	Similar to Serine/threonine-protein kinase PBS1 (EC 2.7.1.37) (AvrPphB susceptible protein 1). (Os01t0789200-01);Transcript variants=Os01t0789200-01;CGSNL Gene Symbol=RLCK45;CGSNL Gene Name=RECEPTOR-LIKE CYTOPLASMIC KINASE 45;Oryzabase Gene Symbol Synonym(s)=OsRLCK45;Oryzabase Gene Name Synonym(s)=Receptor-like Cytoplasmic Kinase 45
LODGING_S1_33469251	1	33469251	33458683	33531049	72.367	12	Os01g0791151	33495827	33496550	Hypothetical gene. (Os01t0791151-00);Transcript variants=Os01t0791151-00
LODGING_S1_33470341	1	33470341	33458683	33531049	72.367	12	Os01g0788400	33453435	33460079	Similar to Pectinesterase (EC 3.1.1.11) (Fragment). (Os01t0788400-01);Transcript variants=Os01t0788400-01;CGSNL Gene Symbol=PME6;CGSNL Gene Name=PECTIN METHYLESTERASE 6;Oryzabase Gene Symbol Synonym(s)=OsPME6, OsPME1;Oryzabase Gene Name Synonym(s)=pectin methylesterase 6
LODGING_S1_33470341	1	33470341	33458683	33531049	72.367	12	Os01g0788451	33454271	33459917	Hypothetical protein. (Os01t0788451-00);Transcript variants=Os01t0788451-00
LODGING_S1_33470341	1	33470341	33458683	33531049	72.367	12	Os01g0788500	33460402	33463754	Disease resistance protein domain containing protein. (Os01t0788500-01);Transcript variants=Os01t0788500-01
LODGING_S1_33470341	1	33470341	33458683	33531049	72.367	12	Os01g0788700	33468639	33470174	Cupredoxin domain containing protein. (Os01t0788700-00);Transcript variants=Os01t0788700-00;CGSNL Gene Symbol=ENODL5;CGSNL Gene Name=EARLY NODULIN LIKE PROTEIN 5;Oryzabase Gene Symbol Synonym(s)=OsENODL5;Oryzabase Gene Name Synonym(s)=early nodulin-like protein 5
LODGING_S1_33470341	1	33470341	33458683	33531049	72.367	12	Os01g0788800	33474895	33478458	Similar to Isoform 2 of Homeobox-leucine zipper protein TF1. (Os01t0788800-01);Similar to Isoform 2 of Homeobox-leucine zipper protein TF1. (Os01t0788800-02);Similar to Isoform 2 of Homeobox-leucine zipper protein TF1. (Os01t0788800-03);Transcript variants=Os01t0788800-01,Os01t0788800-02,Os01t0788800-03;CGSNL Gene Symbol=TF1;CGSNL Gene Name=TRANSCRIPTION FACTOR 1;Oryzabase Gene Symbol Synonym(s)=…
LODGING_S1_33470341	1	33470341	33458683	33531049	72.367	12	Os01g0788850	33475054	33477971	Hypothetical protein. (Os01t0788850-00);Transcript variants=Os01t0788850-00
LODGING_S1_33470341	1	33470341	33458683	33531049	72.367	12	Os01g0788900	33478985	33481343	Pentatricopeptide repeat domain containing protein. (Os01t0788900-01);Similar to predicted protein. (Os01t0788900-02);Transcript variants=Os01t0788900-01,Os01t0788900-02
LODGING_S1_33470341	1	33470341	33458683	33531049	72.367	12	Os01g0788950	33482291	33484203	Similar to partner of Nob1. (Os01t0788950-01);Transcript variants=Os01t0788950-01
LODGING_S1_33470341	1	33470341	33458683	33531049	72.367	12	Os01g0789000	33484803	33487848	Hypothetical conserved gene. (Os01t0789000-00);Transcript variants=Os01t0789000-00;Oryzabase Gene Symbol Synonym(s)=OsFbox044, OsFbox44, Os_F0491;Oryzabase Gene Name Synonym(s)=F-box protein 44
LODGING_S1_33470341	1	33470341	33458683	33531049	72.367	12	Os01g0789100	33489285	33492959	CDP-alcohol phosphatidyltransferase family protein. (Os01t0789100-01);Transcript variants=Os01t0789100-01
LODGING_S1_33470341	1	33470341	33458683	33531049	72.367	12	Os01g0789200	33494608	33496692	Similar to Serine/threonine-protein kinase PBS1 (EC 2.7.1.37) (AvrPphB susceptible protein 1). (Os01t0789200-01);Transcript variants=Os01t0789200-01;CGSNL Gene Symbol=RLCK45;CGSNL Gene Name=RECEPTOR-LIKE CYTOPLASMIC KINASE 45;Oryzabase Gene Symbol Synonym(s)=OsRLCK45;Oryzabase Gene Name Synonym(s)=Receptor-like Cytoplasmic Kinase 45
LODGING_S1_33470341	1	33470341	33458683	33531049	72.367	12	Os01g0791151	33495827	33496550	Hypothetical gene. (Os01t0791151-00);Transcript variants=Os01t0791151-00
LODGING_S1_33470469	1	33470469	33458683	33531049	72.367	12	Os01g0788400	33453435	33460079	Similar to Pectinesterase (EC 3.1.1.11) (Fragment). (Os01t0788400-01);Transcript variants=Os01t0788400-01;CGSNL Gene Symbol=PME6;CGSNL Gene Name=PECTIN METHYLESTERASE 6;Oryzabase Gene Symbol Synonym(s)=OsPME6, OsPME1;Oryzabase Gene Name Synonym(s)=pectin methylesterase 6
LODGING_S1_33470469	1	33470469	33458683	33531049	72.367	12	Os01g0788451	33454271	33459917	Hypothetical protein. (Os01t0788451-00);Transcript variants=Os01t0788451-00
LODGING_S1_33470469	1	33470469	33458683	33531049	72.367	12	Os01g0788500	33460402	33463754	Disease resistance protein domain containing protein. (Os01t0788500-01);Transcript variants=Os01t0788500-01
LODGING_S1_33470469	1	33470469	33458683	33531049	72.367	12	Os01g0788700	33468639	33470174	Cupredoxin domain containing protein. (Os01t0788700-00);Transcript variants=Os01t0788700-00;CGSNL Gene Symbol=ENODL5;CGSNL Gene Name=EARLY NODULIN LIKE PROTEIN 5;Oryzabase Gene Symbol Synonym(s)=OsENODL5;Oryzabase Gene Name Synonym(s)=early nodulin-like protein 5
LODGING_S1_33470469	1	33470469	33458683	33531049	72.367	12	Os01g0788800	33474895	33478458	Similar to Isoform 2 of Homeobox-leucine zipper protein TF1. (Os01t0788800-01);Similar to Isoform 2 of Homeobox-leucine zipper protein TF1. (Os01t0788800-02);Similar to Isoform 2 of Homeobox-leucine zipper protein TF1. (Os01t0788800-03);Transcript variants=Os01t0788800-01,Os01t0788800-02,Os01t0788800-03;CGSNL Gene Symbol=TF1;CGSNL Gene Name=TRANSCRIPTION FACTOR 1;Oryzabase Gene Symbol Synonym(s)=…
LODGING_S1_33470469	1	33470469	33458683	33531049	72.367	12	Os01g0788850	33475054	33477971	Hypothetical protein. (Os01t0788850-00);Transcript variants=Os01t0788850-00
LODGING_S1_33470469	1	33470469	33458683	33531049	72.367	12	Os01g0788900	33478985	33481343	Pentatricopeptide repeat domain containing protein. (Os01t0788900-01);Similar to predicted protein. (Os01t0788900-02);Transcript variants=Os01t0788900-01,Os01t0788900-02
LODGING_S1_33470469	1	33470469	33458683	33531049	72.367	12	Os01g0788950	33482291	33484203	Similar to partner of Nob1. (Os01t0788950-01);Transcript variants=Os01t0788950-01
LODGING_S1_33470469	1	33470469	33458683	33531049	72.367	12	Os01g0789000	33484803	33487848	Hypothetical conserved gene. (Os01t0789000-00);Transcript variants=Os01t0789000-00;Oryzabase Gene Symbol Synonym(s)=OsFbox044, OsFbox44, Os_F0491;Oryzabase Gene Name Synonym(s)=F-box protein 44
LODGING_S1_33470469	1	33470469	33458683	33531049	72.367	12	Os01g0789100	33489285	33492959	CDP-alcohol phosphatidyltransferase family protein. (Os01t0789100-01);Transcript variants=Os01t0789100-01
LODGING_S1_33470469	1	33470469	33458683	33531049	72.367	12	Os01g0789200	33494608	33496692	Similar to Serine/threonine-protein kinase PBS1 (EC 2.7.1.37) (AvrPphB susceptible protein 1). (Os01t0789200-01);Transcript variants=Os01t0789200-01;CGSNL Gene Symbol=RLCK45;CGSNL Gene Name=RECEPTOR-LIKE CYTOPLASMIC KINASE 45;Oryzabase Gene Symbol Synonym(s)=OsRLCK45;Oryzabase Gene Name Synonym(s)=Receptor-like Cytoplasmic Kinase 45
LODGING_S1_33470469	1	33470469	33458683	33531049	72.367	12	Os01g0791151	33495827	33496550	Hypothetical gene. (Os01t0791151-00);Transcript variants=Os01t0791151-00
LODGING_S1_33471594	1	33471594	33458683	33531049	72.367	12	Os01g0788400	33453435	33460079	Similar to Pectinesterase (EC 3.1.1.11) (Fragment). (Os01t0788400-01);Transcript variants=Os01t0788400-01;CGSNL Gene Symbol=PME6;CGSNL Gene Name=PECTIN METHYLESTERASE 6;Oryzabase Gene Symbol Synonym(s)=OsPME6, OsPME1;Oryzabase Gene Name Synonym(s)=pectin methylesterase 6
LODGING_S1_33471594	1	33471594	33458683	33531049	72.367	12	Os01g0788451	33454271	33459917	Hypothetical protein. (Os01t0788451-00);Transcript variants=Os01t0788451-00
LODGING_S1_33471594	1	33471594	33458683	33531049	72.367	12	Os01g0788500	33460402	33463754	Disease resistance protein domain containing protein. (Os01t0788500-01);Transcript variants=Os01t0788500-01
LODGING_S1_33471594	1	33471594	33458683	33531049	72.367	12	Os01g0788700	33468639	33470174	Cupredoxin domain containing protein. (Os01t0788700-00);Transcript variants=Os01t0788700-00;CGSNL Gene Symbol=ENODL5;CGSNL Gene Name=EARLY NODULIN LIKE PROTEIN 5;Oryzabase Gene Symbol Synonym(s)=OsENODL5;Oryzabase Gene Name Synonym(s)=early nodulin-like protein 5
LODGING_S1_33471594	1	33471594	33458683	33531049	72.367	12	Os01g0788800	33474895	33478458	Similar to Isoform 2 of Homeobox-leucine zipper protein TF1. (Os01t0788800-01);Similar to Isoform 2 of Homeobox-leucine zipper protein TF1. (Os01t0788800-02);Similar to Isoform 2 of Homeobox-leucine zipper protein TF1. (Os01t0788800-03);Transcript variants=Os01t0788800-01,Os01t0788800-02,Os01t0788800-03;CGSNL Gene Symbol=TF1;CGSNL Gene Name=TRANSCRIPTION FACTOR 1;Oryzabase Gene Symbol Synonym(s)=…
LODGING_S1_33471594	1	33471594	33458683	33531049	72.367	12	Os01g0788850	33475054	33477971	Hypothetical protein. (Os01t0788850-00);Transcript variants=Os01t0788850-00
LODGING_S1_33471594	1	33471594	33458683	33531049	72.367	12	Os01g0788900	33478985	33481343	Pentatricopeptide repeat domain containing protein. (Os01t0788900-01);Similar to predicted protein. (Os01t0788900-02);Transcript variants=Os01t0788900-01,Os01t0788900-02
LODGING_S1_33471594	1	33471594	33458683	33531049	72.367	12	Os01g0788950	33482291	33484203	Similar to partner of Nob1. (Os01t0788950-01);Transcript variants=Os01t0788950-01
LODGING_S1_33471594	1	33471594	33458683	33531049	72.367	12	Os01g0789000	33484803	33487848	Hypothetical conserved gene. (Os01t0789000-00);Transcript variants=Os01t0789000-00;Oryzabase Gene Symbol Synonym(s)=OsFbox044, OsFbox44, Os_F0491;Oryzabase Gene Name Synonym(s)=F-box protein 44
LODGING_S1_33471594	1	33471594	33458683	33531049	72.367	12	Os01g0789100	33489285	33492959	CDP-alcohol phosphatidyltransferase family protein. (Os01t0789100-01);Transcript variants=Os01t0789100-01
LODGING_S1_33471594	1	33471594	33458683	33531049	72.367	12	Os01g0789200	33494608	33496692	Similar to Serine/threonine-protein kinase PBS1 (EC 2.7.1.37) (AvrPphB susceptible protein 1). (Os01t0789200-01);Transcript variants=Os01t0789200-01;CGSNL Gene Symbol=RLCK45;CGSNL Gene Name=RECEPTOR-LIKE CYTOPLASMIC KINASE 45;Oryzabase Gene Symbol Synonym(s)=OsRLCK45;Oryzabase Gene Name Synonym(s)=Receptor-like Cytoplasmic Kinase 45
LODGING_S1_33471594	1	33471594	33458683	33531049	72.367	12	Os01g0791151	33495827	33496550	Hypothetical gene. (Os01t0791151-00);Transcript variants=Os01t0791151-00
LODGING_S1_33472174	1	33472174	33458683	33531049	72.367	12	Os01g0788400	33453435	33460079	Similar to Pectinesterase (EC 3.1.1.11) (Fragment). (Os01t0788400-01);Transcript variants=Os01t0788400-01;CGSNL Gene Symbol=PME6;CGSNL Gene Name=PECTIN METHYLESTERASE 6;Oryzabase Gene Symbol Synonym(s)=OsPME6, OsPME1;Oryzabase Gene Name Synonym(s)=pectin methylesterase 6
LODGING_S1_33472174	1	33472174	33458683	33531049	72.367	12	Os01g0788451	33454271	33459917	Hypothetical protein. (Os01t0788451-00);Transcript variants=Os01t0788451-00
LODGING_S1_33472174	1	33472174	33458683	33531049	72.367	12	Os01g0788500	33460402	33463754	Disease resistance protein domain containing protein. (Os01t0788500-01);Transcript variants=Os01t0788500-01
LODGING_S1_33472174	1	33472174	33458683	33531049	72.367	12	Os01g0788700	33468639	33470174	Cupredoxin domain containing protein. (Os01t0788700-00);Transcript variants=Os01t0788700-00;CGSNL Gene Symbol=ENODL5;CGSNL Gene Name=EARLY NODULIN LIKE PROTEIN 5;Oryzabase Gene Symbol Synonym(s)=OsENODL5;Oryzabase Gene Name Synonym(s)=early nodulin-like protein 5
LODGING_S1_33472174	1	33472174	33458683	33531049	72.367	12	Os01g0788800	33474895	33478458	Similar to Isoform 2 of Homeobox-leucine zipper protein TF1. (Os01t0788800-01);Similar to Isoform 2 of Homeobox-leucine zipper protein TF1. (Os01t0788800-02);Similar to Isoform 2 of Homeobox-leucine zipper protein TF1. (Os01t0788800-03);Transcript variants=Os01t0788800-01,Os01t0788800-02,Os01t0788800-03;CGSNL Gene Symbol=TF1;CGSNL Gene Name=TRANSCRIPTION FACTOR 1;Oryzabase Gene Symbol Synonym(s)=…
LODGING_S1_33472174	1	33472174	33458683	33531049	72.367	12	Os01g0788850	33475054	33477971	Hypothetical protein. (Os01t0788850-00);Transcript variants=Os01t0788850-00
LODGING_S1_33472174	1	33472174	33458683	33531049	72.367	12	Os01g0788900	33478985	33481343	Pentatricopeptide repeat domain containing protein. (Os01t0788900-01);Similar to predicted protein. (Os01t0788900-02);Transcript variants=Os01t0788900-01,Os01t0788900-02
LODGING_S1_33472174	1	33472174	33458683	33531049	72.367	12	Os01g0788950	33482291	33484203	Similar to partner of Nob1. (Os01t0788950-01);Transcript variants=Os01t0788950-01
LODGING_S1_33472174	1	33472174	33458683	33531049	72.367	12	Os01g0789000	33484803	33487848	Hypothetical conserved gene. (Os01t0789000-00);Transcript variants=Os01t0789000-00;Oryzabase Gene Symbol Synonym(s)=OsFbox044, OsFbox44, Os_F0491;Oryzabase Gene Name Synonym(s)=F-box protein 44
LODGING_S1_33472174	1	33472174	33458683	33531049	72.367	12	Os01g0789100	33489285	33492959	CDP-alcohol phosphatidyltransferase family protein. (Os01t0789100-01);Transcript variants=Os01t0789100-01
LODGING_S1_33472174	1	33472174	33458683	33531049	72.367	12	Os01g0789200	33494608	33496692	Similar to Serine/threonine-protein kinase PBS1 (EC 2.7.1.37) (AvrPphB susceptible protein 1). (Os01t0789200-01);Transcript variants=Os01t0789200-01;CGSNL Gene Symbol=RLCK45;CGSNL Gene Name=RECEPTOR-LIKE CYTOPLASMIC KINASE 45;Oryzabase Gene Symbol Synonym(s)=OsRLCK45;Oryzabase Gene Name Synonym(s)=Receptor-like Cytoplasmic Kinase 45
LODGING_S1_33472174	1	33472174	33458683	33531049	72.367	12	Os01g0791151	33495827	33496550	Hypothetical gene. (Os01t0791151-00);Transcript variants=Os01t0791151-00
LODGING_S1_33473209	1	33473209	33458683	33531049	72.367	12	Os01g0788400	33453435	33460079	Similar to Pectinesterase (EC 3.1.1.11) (Fragment). (Os01t0788400-01);Transcript variants=Os01t0788400-01;CGSNL Gene Symbol=PME6;CGSNL Gene Name=PECTIN METHYLESTERASE 6;Oryzabase Gene Symbol Synonym(s)=OsPME6, OsPME1;Oryzabase Gene Name Synonym(s)=pectin methylesterase 6
LODGING_S1_33473209	1	33473209	33458683	33531049	72.367	12	Os01g0788451	33454271	33459917	Hypothetical protein. (Os01t0788451-00);Transcript variants=Os01t0788451-00
LODGING_S1_33473209	1	33473209	33458683	33531049	72.367	12	Os01g0788500	33460402	33463754	Disease resistance protein domain containing protein. (Os01t0788500-01);Transcript variants=Os01t0788500-01
LODGING_S1_33473209	1	33473209	33458683	33531049	72.367	12	Os01g0788700	33468639	33470174	Cupredoxin domain containing protein. (Os01t0788700-00);Transcript variants=Os01t0788700-00;CGSNL Gene Symbol=ENODL5;CGSNL Gene Name=EARLY NODULIN LIKE PROTEIN 5;Oryzabase Gene Symbol Synonym(s)=OsENODL5;Oryzabase Gene Name Synonym(s)=early nodulin-like protein 5
LODGING_S1_33473209	1	33473209	33458683	33531049	72.367	12	Os01g0788800	33474895	33478458	Similar to Isoform 2 of Homeobox-leucine zipper protein TF1. (Os01t0788800-01);Similar to Isoform 2 of Homeobox-leucine zipper protein TF1. (Os01t0788800-02);Similar to Isoform 2 of Homeobox-leucine zipper protein TF1. (Os01t0788800-03);Transcript variants=Os01t0788800-01,Os01t0788800-02,Os01t0788800-03;CGSNL Gene Symbol=TF1;CGSNL Gene Name=TRANSCRIPTION FACTOR 1;Oryzabase Gene Symbol Synonym(s)=…
LODGING_S1_33473209	1	33473209	33458683	33531049	72.367	12	Os01g0788850	33475054	33477971	Hypothetical protein. (Os01t0788850-00);Transcript variants=Os01t0788850-00
LODGING_S1_33473209	1	33473209	33458683	33531049	72.367	12	Os01g0788900	33478985	33481343	Pentatricopeptide repeat domain containing protein. (Os01t0788900-01);Similar to predicted protein. (Os01t0788900-02);Transcript variants=Os01t0788900-01,Os01t0788900-02
LODGING_S1_33473209	1	33473209	33458683	33531049	72.367	12	Os01g0788950	33482291	33484203	Similar to partner of Nob1. (Os01t0788950-01);Transcript variants=Os01t0788950-01
LODGING_S1_33473209	1	33473209	33458683	33531049	72.367	12	Os01g0789000	33484803	33487848	Hypothetical conserved gene. (Os01t0789000-00);Transcript variants=Os01t0789000-00;Oryzabase Gene Symbol Synonym(s)=OsFbox044, OsFbox44, Os_F0491;Oryzabase Gene Name Synonym(s)=F-box protein 44
LODGING_S1_33473209	1	33473209	33458683	33531049	72.367	12	Os01g0789100	33489285	33492959	CDP-alcohol phosphatidyltransferase family protein. (Os01t0789100-01);Transcript variants=Os01t0789100-01
LODGING_S1_33473209	1	33473209	33458683	33531049	72.367	12	Os01g0789200	33494608	33496692	Similar to Serine/threonine-protein kinase PBS1 (EC 2.7.1.37) (AvrPphB susceptible protein 1). (Os01t0789200-01);Transcript variants=Os01t0789200-01;CGSNL Gene Symbol=RLCK45;CGSNL Gene Name=RECEPTOR-LIKE CYTOPLASMIC KINASE 45;Oryzabase Gene Symbol Synonym(s)=OsRLCK45;Oryzabase Gene Name Synonym(s)=Receptor-like Cytoplasmic Kinase 45
LODGING_S1_33473209	1	33473209	33458683	33531049	72.367	12	Os01g0791151	33495827	33496550	Hypothetical gene. (Os01t0791151-00);Transcript variants=Os01t0791151-00
LODGING_S1_33476760	1	33476760	33458683	33531049	72.367	12	Os01g0788400	33453435	33460079	Similar to Pectinesterase (EC 3.1.1.11) (Fragment). (Os01t0788400-01);Transcript variants=Os01t0788400-01;CGSNL Gene Symbol=PME6;CGSNL Gene Name=PECTIN METHYLESTERASE 6;Oryzabase Gene Symbol Synonym(s)=OsPME6, OsPME1;Oryzabase Gene Name Synonym(s)=pectin methylesterase 6
LODGING_S1_33476760	1	33476760	33458683	33531049	72.367	12	Os01g0788451	33454271	33459917	Hypothetical protein. (Os01t0788451-00);Transcript variants=Os01t0788451-00
LODGING_S1_33476760	1	33476760	33458683	33531049	72.367	12	Os01g0788500	33460402	33463754	Disease resistance protein domain containing protein. (Os01t0788500-01);Transcript variants=Os01t0788500-01
LODGING_S1_33476760	1	33476760	33458683	33531049	72.367	12	Os01g0788700	33468639	33470174	Cupredoxin domain containing protein. (Os01t0788700-00);Transcript variants=Os01t0788700-00;CGSNL Gene Symbol=ENODL5;CGSNL Gene Name=EARLY NODULIN LIKE PROTEIN 5;Oryzabase Gene Symbol Synonym(s)=OsENODL5;Oryzabase Gene Name Synonym(s)=early nodulin-like protein 5
LODGING_S1_33476760	1	33476760	33458683	33531049	72.367	12	Os01g0788800	33474895	33478458	Similar to Isoform 2 of Homeobox-leucine zipper protein TF1. (Os01t0788800-01);Similar to Isoform 2 of Homeobox-leucine zipper protein TF1. (Os01t0788800-02);Similar to Isoform 2 of Homeobox-leucine zipper protein TF1. (Os01t0788800-03);Transcript variants=Os01t0788800-01,Os01t0788800-02,Os01t0788800-03;CGSNL Gene Symbol=TF1;CGSNL Gene Name=TRANSCRIPTION FACTOR 1;Oryzabase Gene Symbol Synonym(s)=…
LODGING_S1_33476760	1	33476760	33458683	33531049	72.367	12	Os01g0788850	33475054	33477971	Hypothetical protein. (Os01t0788850-00);Transcript variants=Os01t0788850-00
LODGING_S1_33476760	1	33476760	33458683	33531049	72.367	12	Os01g0788900	33478985	33481343	Pentatricopeptide repeat domain containing protein. (Os01t0788900-01);Similar to predicted protein. (Os01t0788900-02);Transcript variants=Os01t0788900-01,Os01t0788900-02
LODGING_S1_33476760	1	33476760	33458683	33531049	72.367	12	Os01g0788950	33482291	33484203	Similar to partner of Nob1. (Os01t0788950-01);Transcript variants=Os01t0788950-01
LODGING_S1_33476760	1	33476760	33458683	33531049	72.367	12	Os01g0789000	33484803	33487848	Hypothetical conserved gene. (Os01t0789000-00);Transcript variants=Os01t0789000-00;Oryzabase Gene Symbol Synonym(s)=OsFbox044, OsFbox44, Os_F0491;Oryzabase Gene Name Synonym(s)=F-box protein 44
LODGING_S1_33476760	1	33476760	33458683	33531049	72.367	12	Os01g0789100	33489285	33492959	CDP-alcohol phosphatidyltransferase family protein. (Os01t0789100-01);Transcript variants=Os01t0789100-01
LODGING_S1_33476760	1	33476760	33458683	33531049	72.367	12	Os01g0789200	33494608	33496692	Similar to Serine/threonine-protein kinase PBS1 (EC 2.7.1.37) (AvrPphB susceptible protein 1). (Os01t0789200-01);Transcript variants=Os01t0789200-01;CGSNL Gene Symbol=RLCK45;CGSNL Gene Name=RECEPTOR-LIKE CYTOPLASMIC KINASE 45;Oryzabase Gene Symbol Synonym(s)=OsRLCK45;Oryzabase Gene Name Synonym(s)=Receptor-like Cytoplasmic Kinase 45
LODGING_S1_33476760	1	33476760	33458683	33531049	72.367	12	Os01g0791151	33495827	33496550	Hypothetical gene. (Os01t0791151-00);Transcript variants=Os01t0791151-00
LODGING_S1_33476929	1	33476929	33458683	33531049	72.367	12	Os01g0788400	33453435	33460079	Similar to Pectinesterase (EC 3.1.1.11) (Fragment). (Os01t0788400-01);Transcript variants=Os01t0788400-01;CGSNL Gene Symbol=PME6;CGSNL Gene Name=PECTIN METHYLESTERASE 6;Oryzabase Gene Symbol Synonym(s)=OsPME6, OsPME1;Oryzabase Gene Name Synonym(s)=pectin methylesterase 6
LODGING_S1_33476929	1	33476929	33458683	33531049	72.367	12	Os01g0788451	33454271	33459917	Hypothetical protein. (Os01t0788451-00);Transcript variants=Os01t0788451-00
LODGING_S1_33476929	1	33476929	33458683	33531049	72.367	12	Os01g0788500	33460402	33463754	Disease resistance protein domain containing protein. (Os01t0788500-01);Transcript variants=Os01t0788500-01
LODGING_S1_33476929	1	33476929	33458683	33531049	72.367	12	Os01g0788700	33468639	33470174	Cupredoxin domain containing protein. (Os01t0788700-00);Transcript variants=Os01t0788700-00;CGSNL Gene Symbol=ENODL5;CGSNL Gene Name=EARLY NODULIN LIKE PROTEIN 5;Oryzabase Gene Symbol Synonym(s)=OsENODL5;Oryzabase Gene Name Synonym(s)=early nodulin-like protein 5
LODGING_S1_33476929	1	33476929	33458683	33531049	72.367	12	Os01g0788800	33474895	33478458	Similar to Isoform 2 of Homeobox-leucine zipper protein TF1. (Os01t0788800-01);Similar to Isoform 2 of Homeobox-leucine zipper protein TF1. (Os01t0788800-02);Similar to Isoform 2 of Homeobox-leucine zipper protein TF1. (Os01t0788800-03);Transcript variants=Os01t0788800-01,Os01t0788800-02,Os01t0788800-03;CGSNL Gene Symbol=TF1;CGSNL Gene Name=TRANSCRIPTION FACTOR 1;Oryzabase Gene Symbol Synonym(s)=…
LODGING_S1_33476929	1	33476929	33458683	33531049	72.367	12	Os01g0788850	33475054	33477971	Hypothetical protein. (Os01t0788850-00);Transcript variants=Os01t0788850-00
LODGING_S1_33476929	1	33476929	33458683	33531049	72.367	12	Os01g0788900	33478985	33481343	Pentatricopeptide repeat domain containing protein. (Os01t0788900-01);Similar to predicted protein. (Os01t0788900-02);Transcript variants=Os01t0788900-01,Os01t0788900-02
LODGING_S1_33476929	1	33476929	33458683	33531049	72.367	12	Os01g0788950	33482291	33484203	Similar to partner of Nob1. (Os01t0788950-01);Transcript variants=Os01t0788950-01
LODGING_S1_33476929	1	33476929	33458683	33531049	72.367	12	Os01g0789000	33484803	33487848	Hypothetical conserved gene. (Os01t0789000-00);Transcript variants=Os01t0789000-00;Oryzabase Gene Symbol Synonym(s)=OsFbox044, OsFbox44, Os_F0491;Oryzabase Gene Name Synonym(s)=F-box protein 44
LODGING_S1_33476929	1	33476929	33458683	33531049	72.367	12	Os01g0789100	33489285	33492959	CDP-alcohol phosphatidyltransferase family protein. (Os01t0789100-01);Transcript variants=Os01t0789100-01
LODGING_S1_33476929	1	33476929	33458683	33531049	72.367	12	Os01g0789200	33494608	33496692	Similar to Serine/threonine-protein kinase PBS1 (EC 2.7.1.37) (AvrPphB susceptible protein 1). (Os01t0789200-01);Transcript variants=Os01t0789200-01;CGSNL Gene Symbol=RLCK45;CGSNL Gene Name=RECEPTOR-LIKE CYTOPLASMIC KINASE 45;Oryzabase Gene Symbol Synonym(s)=OsRLCK45;Oryzabase Gene Name Synonym(s)=Receptor-like Cytoplasmic Kinase 45
LODGING_S1_33476929	1	33476929	33458683	33531049	72.367	12	Os01g0791151	33495827	33496550	Hypothetical gene. (Os01t0791151-00);Transcript variants=Os01t0791151-00
LODGING_S1_33478092	1	33478092	33458683	33531049	72.367	12	Os01g0788400	33453435	33460079	Similar to Pectinesterase (EC 3.1.1.11) (Fragment). (Os01t0788400-01);Transcript variants=Os01t0788400-01;CGSNL Gene Symbol=PME6;CGSNL Gene Name=PECTIN METHYLESTERASE 6;Oryzabase Gene Symbol Synonym(s)=OsPME6, OsPME1;Oryzabase Gene Name Synonym(s)=pectin methylesterase 6
LODGING_S1_33478092	1	33478092	33458683	33531049	72.367	12	Os01g0788451	33454271	33459917	Hypothetical protein. (Os01t0788451-00);Transcript variants=Os01t0788451-00
LODGING_S1_33478092	1	33478092	33458683	33531049	72.367	12	Os01g0788500	33460402	33463754	Disease resistance protein domain containing protein. (Os01t0788500-01);Transcript variants=Os01t0788500-01
LODGING_S1_33478092	1	33478092	33458683	33531049	72.367	12	Os01g0788700	33468639	33470174	Cupredoxin domain containing protein. (Os01t0788700-00);Transcript variants=Os01t0788700-00;CGSNL Gene Symbol=ENODL5;CGSNL Gene Name=EARLY NODULIN LIKE PROTEIN 5;Oryzabase Gene Symbol Synonym(s)=OsENODL5;Oryzabase Gene Name Synonym(s)=early nodulin-like protein 5
LODGING_S1_33478092	1	33478092	33458683	33531049	72.367	12	Os01g0788800	33474895	33478458	Similar to Isoform 2 of Homeobox-leucine zipper protein TF1. (Os01t0788800-01);Similar to Isoform 2 of Homeobox-leucine zipper protein TF1. (Os01t0788800-02);Similar to Isoform 2 of Homeobox-leucine zipper protein TF1. (Os01t0788800-03);Transcript variants=Os01t0788800-01,Os01t0788800-02,Os01t0788800-03;CGSNL Gene Symbol=TF1;CGSNL Gene Name=TRANSCRIPTION FACTOR 1;Oryzabase Gene Symbol Synonym(s)=…
LODGING_S1_33478092	1	33478092	33458683	33531049	72.367	12	Os01g0788850	33475054	33477971	Hypothetical protein. (Os01t0788850-00);Transcript variants=Os01t0788850-00
LODGING_S1_33478092	1	33478092	33458683	33531049	72.367	12	Os01g0788900	33478985	33481343	Pentatricopeptide repeat domain containing protein. (Os01t0788900-01);Similar to predicted protein. (Os01t0788900-02);Transcript variants=Os01t0788900-01,Os01t0788900-02
LODGING_S1_33478092	1	33478092	33458683	33531049	72.367	12	Os01g0788950	33482291	33484203	Similar to partner of Nob1. (Os01t0788950-01);Transcript variants=Os01t0788950-01
LODGING_S1_33478092	1	33478092	33458683	33531049	72.367	12	Os01g0789000	33484803	33487848	Hypothetical conserved gene. (Os01t0789000-00);Transcript variants=Os01t0789000-00;Oryzabase Gene Symbol Synonym(s)=OsFbox044, OsFbox44, Os_F0491;Oryzabase Gene Name Synonym(s)=F-box protein 44
LODGING_S1_33478092	1	33478092	33458683	33531049	72.367	12	Os01g0789100	33489285	33492959	CDP-alcohol phosphatidyltransferase family protein. (Os01t0789100-01);Transcript variants=Os01t0789100-01
LODGING_S1_33478092	1	33478092	33458683	33531049	72.367	12	Os01g0789200	33494608	33496692	Similar to Serine/threonine-protein kinase PBS1 (EC 2.7.1.37) (AvrPphB susceptible protein 1). (Os01t0789200-01);Transcript variants=Os01t0789200-01;CGSNL Gene Symbol=RLCK45;CGSNL Gene Name=RECEPTOR-LIKE CYTOPLASMIC KINASE 45;Oryzabase Gene Symbol Synonym(s)=OsRLCK45;Oryzabase Gene Name Synonym(s)=Receptor-like Cytoplasmic Kinase 45
LODGING_S1_33478092	1	33478092	33458683	33531049	72.367	12	Os01g0791151	33495827	33496550	Hypothetical gene. (Os01t0791151-00);Transcript variants=Os01t0791151-00
LODGING_S1_33478419	1	33478419	33458683	33531049	72.367	12	Os01g0788400	33453435	33460079	Similar to Pectinesterase (EC 3.1.1.11) (Fragment). (Os01t0788400-01);Transcript variants=Os01t0788400-01;CGSNL Gene Symbol=PME6;CGSNL Gene Name=PECTIN METHYLESTERASE 6;Oryzabase Gene Symbol Synonym(s)=OsPME6, OsPME1;Oryzabase Gene Name Synonym(s)=pectin methylesterase 6
LODGING_S1_33478419	1	33478419	33458683	33531049	72.367	12	Os01g0788451	33454271	33459917	Hypothetical protein. (Os01t0788451-00);Transcript variants=Os01t0788451-00
LODGING_S1_33478419	1	33478419	33458683	33531049	72.367	12	Os01g0788500	33460402	33463754	Disease resistance protein domain containing protein. (Os01t0788500-01);Transcript variants=Os01t0788500-01
LODGING_S1_33478419	1	33478419	33458683	33531049	72.367	12	Os01g0788700	33468639	33470174	Cupredoxin domain containing protein. (Os01t0788700-00);Transcript variants=Os01t0788700-00;CGSNL Gene Symbol=ENODL5;CGSNL Gene Name=EARLY NODULIN LIKE PROTEIN 5;Oryzabase Gene Symbol Synonym(s)=OsENODL5;Oryzabase Gene Name Synonym(s)=early nodulin-like protein 5
LODGING_S1_33478419	1	33478419	33458683	33531049	72.367	12	Os01g0788800	33474895	33478458	Similar to Isoform 2 of Homeobox-leucine zipper protein TF1. (Os01t0788800-01);Similar to Isoform 2 of Homeobox-leucine zipper protein TF1. (Os01t0788800-02);Similar to Isoform 2 of Homeobox-leucine zipper protein TF1. (Os01t0788800-03);Transcript variants=Os01t0788800-01,Os01t0788800-02,Os01t0788800-03;CGSNL Gene Symbol=TF1;CGSNL Gene Name=TRANSCRIPTION FACTOR 1;Oryzabase Gene Symbol Synonym(s)=…
LODGING_S1_33478419	1	33478419	33458683	33531049	72.367	12	Os01g0788850	33475054	33477971	Hypothetical protein. (Os01t0788850-00);Transcript variants=Os01t0788850-00
LODGING_S1_33478419	1	33478419	33458683	33531049	72.367	12	Os01g0788900	33478985	33481343	Pentatricopeptide repeat domain containing protein. (Os01t0788900-01);Similar to predicted protein. (Os01t0788900-02);Transcript variants=Os01t0788900-01,Os01t0788900-02
LODGING_S1_33478419	1	33478419	33458683	33531049	72.367	12	Os01g0788950	33482291	33484203	Similar to partner of Nob1. (Os01t0788950-01);Transcript variants=Os01t0788950-01
LODGING_S1_33478419	1	33478419	33458683	33531049	72.367	12	Os01g0789000	33484803	33487848	Hypothetical conserved gene. (Os01t0789000-00);Transcript variants=Os01t0789000-00;Oryzabase Gene Symbol Synonym(s)=OsFbox044, OsFbox44, Os_F0491;Oryzabase Gene Name Synonym(s)=F-box protein 44
LODGING_S1_33478419	1	33478419	33458683	33531049	72.367	12	Os01g0789100	33489285	33492959	CDP-alcohol phosphatidyltransferase family protein. (Os01t0789100-01);Transcript variants=Os01t0789100-01
LODGING_S1_33478419	1	33478419	33458683	33531049	72.367	12	Os01g0789200	33494608	33496692	Similar to Serine/threonine-protein kinase PBS1 (EC 2.7.1.37) (AvrPphB susceptible protein 1). (Os01t0789200-01);Transcript variants=Os01t0789200-01;CGSNL Gene Symbol=RLCK45;CGSNL Gene Name=RECEPTOR-LIKE CYTOPLASMIC KINASE 45;Oryzabase Gene Symbol Synonym(s)=OsRLCK45;Oryzabase Gene Name Synonym(s)=Receptor-like Cytoplasmic Kinase 45
LODGING_S1_33478419	1	33478419	33458683	33531049	72.367	12	Os01g0791151	33495827	33496550	Hypothetical gene. (Os01t0791151-00);Transcript variants=Os01t0791151-00
LODGING_S1_33478975	1	33478975	33458683	33531049	72.367	12	Os01g0788400	33453435	33460079	Similar to Pectinesterase (EC 3.1.1.11) (Fragment). (Os01t0788400-01);Transcript variants=Os01t0788400-01;CGSNL Gene Symbol=PME6;CGSNL Gene Name=PECTIN METHYLESTERASE 6;Oryzabase Gene Symbol Synonym(s)=OsPME6, OsPME1;Oryzabase Gene Name Synonym(s)=pectin methylesterase 6
LODGING_S1_33478975	1	33478975	33458683	33531049	72.367	12	Os01g0788451	33454271	33459917	Hypothetical protein. (Os01t0788451-00);Transcript variants=Os01t0788451-00
LODGING_S1_33478975	1	33478975	33458683	33531049	72.367	12	Os01g0788500	33460402	33463754	Disease resistance protein domain containing protein. (Os01t0788500-01);Transcript variants=Os01t0788500-01
LODGING_S1_33478975	1	33478975	33458683	33531049	72.367	12	Os01g0788700	33468639	33470174	Cupredoxin domain containing protein. (Os01t0788700-00);Transcript variants=Os01t0788700-00;CGSNL Gene Symbol=ENODL5;CGSNL Gene Name=EARLY NODULIN LIKE PROTEIN 5;Oryzabase Gene Symbol Synonym(s)=OsENODL5;Oryzabase Gene Name Synonym(s)=early nodulin-like protein 5
LODGING_S1_33478975	1	33478975	33458683	33531049	72.367	12	Os01g0788800	33474895	33478458	Similar to Isoform 2 of Homeobox-leucine zipper protein TF1. (Os01t0788800-01);Similar to Isoform 2 of Homeobox-leucine zipper protein TF1. (Os01t0788800-02);Similar to Isoform 2 of Homeobox-leucine zipper protein TF1. (Os01t0788800-03);Transcript variants=Os01t0788800-01,Os01t0788800-02,Os01t0788800-03;CGSNL Gene Symbol=TF1;CGSNL Gene Name=TRANSCRIPTION FACTOR 1;Oryzabase Gene Symbol Synonym(s)=…
LODGING_S1_33478975	1	33478975	33458683	33531049	72.367	12	Os01g0788850	33475054	33477971	Hypothetical protein. (Os01t0788850-00);Transcript variants=Os01t0788850-00
LODGING_S1_33478975	1	33478975	33458683	33531049	72.367	12	Os01g0788900	33478985	33481343	Pentatricopeptide repeat domain containing protein. (Os01t0788900-01);Similar to predicted protein. (Os01t0788900-02);Transcript variants=Os01t0788900-01,Os01t0788900-02
LODGING_S1_33478975	1	33478975	33458683	33531049	72.367	12	Os01g0788950	33482291	33484203	Similar to partner of Nob1. (Os01t0788950-01);Transcript variants=Os01t0788950-01
LODGING_S1_33478975	1	33478975	33458683	33531049	72.367	12	Os01g0789000	33484803	33487848	Hypothetical conserved gene. (Os01t0789000-00);Transcript variants=Os01t0789000-00;Oryzabase Gene Symbol Synonym(s)=OsFbox044, OsFbox44, Os_F0491;Oryzabase Gene Name Synonym(s)=F-box protein 44
LODGING_S1_33478975	1	33478975	33458683	33531049	72.367	12	Os01g0789100	33489285	33492959	CDP-alcohol phosphatidyltransferase family protein. (Os01t0789100-01);Transcript variants=Os01t0789100-01
LODGING_S1_33478975	1	33478975	33458683	33531049	72.367	12	Os01g0789200	33494608	33496692	Similar to Serine/threonine-protein kinase PBS1 (EC 2.7.1.37) (AvrPphB susceptible protein 1). (Os01t0789200-01);Transcript variants=Os01t0789200-01;CGSNL Gene Symbol=RLCK45;CGSNL Gene Name=RECEPTOR-LIKE CYTOPLASMIC KINASE 45;Oryzabase Gene Symbol Synonym(s)=OsRLCK45;Oryzabase Gene Name Synonym(s)=Receptor-like Cytoplasmic Kinase 45
LODGING_S1_33478975	1	33478975	33458683	33531049	72.367	12	Os01g0791151	33495827	33496550	Hypothetical gene. (Os01t0791151-00);Transcript variants=Os01t0791151-00
LODGING_S1_33479168	1	33479168	33458683	33531049	72.367	12	Os01g0788400	33453435	33460079	Similar to Pectinesterase (EC 3.1.1.11) (Fragment). (Os01t0788400-01);Transcript variants=Os01t0788400-01;CGSNL Gene Symbol=PME6;CGSNL Gene Name=PECTIN METHYLESTERASE 6;Oryzabase Gene Symbol Synonym(s)=OsPME6, OsPME1;Oryzabase Gene Name Synonym(s)=pectin methylesterase 6
LODGING_S1_33479168	1	33479168	33458683	33531049	72.367	12	Os01g0788451	33454271	33459917	Hypothetical protein. (Os01t0788451-00);Transcript variants=Os01t0788451-00
LODGING_S1_33479168	1	33479168	33458683	33531049	72.367	12	Os01g0788500	33460402	33463754	Disease resistance protein domain containing protein. (Os01t0788500-01);Transcript variants=Os01t0788500-01
LODGING_S1_33479168	1	33479168	33458683	33531049	72.367	12	Os01g0788700	33468639	33470174	Cupredoxin domain containing protein. (Os01t0788700-00);Transcript variants=Os01t0788700-00;CGSNL Gene Symbol=ENODL5;CGSNL Gene Name=EARLY NODULIN LIKE PROTEIN 5;Oryzabase Gene Symbol Synonym(s)=OsENODL5;Oryzabase Gene Name Synonym(s)=early nodulin-like protein 5
LODGING_S1_33479168	1	33479168	33458683	33531049	72.367	12	Os01g0788800	33474895	33478458	Similar to Isoform 2 of Homeobox-leucine zipper protein TF1. (Os01t0788800-01);Similar to Isoform 2 of Homeobox-leucine zipper protein TF1. (Os01t0788800-02);Similar to Isoform 2 of Homeobox-leucine zipper protein TF1. (Os01t0788800-03);Transcript variants=Os01t0788800-01,Os01t0788800-02,Os01t0788800-03;CGSNL Gene Symbol=TF1;CGSNL Gene Name=TRANSCRIPTION FACTOR 1;Oryzabase Gene Symbol Synonym(s)=…
LODGING_S1_33479168	1	33479168	33458683	33531049	72.367	12	Os01g0788850	33475054	33477971	Hypothetical protein. (Os01t0788850-00);Transcript variants=Os01t0788850-00
LODGING_S1_33479168	1	33479168	33458683	33531049	72.367	12	Os01g0788900	33478985	33481343	Pentatricopeptide repeat domain containing protein. (Os01t0788900-01);Similar to predicted protein. (Os01t0788900-02);Transcript variants=Os01t0788900-01,Os01t0788900-02
LODGING_S1_33479168	1	33479168	33458683	33531049	72.367	12	Os01g0788950	33482291	33484203	Similar to partner of Nob1. (Os01t0788950-01);Transcript variants=Os01t0788950-01
LODGING_S1_33479168	1	33479168	33458683	33531049	72.367	12	Os01g0789000	33484803	33487848	Hypothetical conserved gene. (Os01t0789000-00);Transcript variants=Os01t0789000-00;Oryzabase Gene Symbol Synonym(s)=OsFbox044, OsFbox44, Os_F0491;Oryzabase Gene Name Synonym(s)=F-box protein 44
LODGING_S1_33479168	1	33479168	33458683	33531049	72.367	12	Os01g0789100	33489285	33492959	CDP-alcohol phosphatidyltransferase family protein. (Os01t0789100-01);Transcript variants=Os01t0789100-01
LODGING_S1_33479168	1	33479168	33458683	33531049	72.367	12	Os01g0789200	33494608	33496692	Similar to Serine/threonine-protein kinase PBS1 (EC 2.7.1.37) (AvrPphB susceptible protein 1). (Os01t0789200-01);Transcript variants=Os01t0789200-01;CGSNL Gene Symbol=RLCK45;CGSNL Gene Name=RECEPTOR-LIKE CYTOPLASMIC KINASE 45;Oryzabase Gene Symbol Synonym(s)=OsRLCK45;Oryzabase Gene Name Synonym(s)=Receptor-like Cytoplasmic Kinase 45
LODGING_S1_33479168	1	33479168	33458683	33531049	72.367	12	Os01g0791151	33495827	33496550	Hypothetical gene. (Os01t0791151-00);Transcript variants=Os01t0791151-00
LODGING_S1_33482002	1	33482002	33458683	33531049	72.367	12	Os01g0788400	33453435	33460079	Similar to Pectinesterase (EC 3.1.1.11) (Fragment). (Os01t0788400-01);Transcript variants=Os01t0788400-01;CGSNL Gene Symbol=PME6;CGSNL Gene Name=PECTIN METHYLESTERASE 6;Oryzabase Gene Symbol Synonym(s)=OsPME6, OsPME1;Oryzabase Gene Name Synonym(s)=pectin methylesterase 6
LODGING_S1_33482002	1	33482002	33458683	33531049	72.367	12	Os01g0788451	33454271	33459917	Hypothetical protein. (Os01t0788451-00);Transcript variants=Os01t0788451-00
LODGING_S1_33482002	1	33482002	33458683	33531049	72.367	12	Os01g0788500	33460402	33463754	Disease resistance protein domain containing protein. (Os01t0788500-01);Transcript variants=Os01t0788500-01
LODGING_S1_33482002	1	33482002	33458683	33531049	72.367	12	Os01g0788700	33468639	33470174	Cupredoxin domain containing protein. (Os01t0788700-00);Transcript variants=Os01t0788700-00;CGSNL Gene Symbol=ENODL5;CGSNL Gene Name=EARLY NODULIN LIKE PROTEIN 5;Oryzabase Gene Symbol Synonym(s)=OsENODL5;Oryzabase Gene Name Synonym(s)=early nodulin-like protein 5
LODGING_S1_33482002	1	33482002	33458683	33531049	72.367	12	Os01g0788800	33474895	33478458	Similar to Isoform 2 of Homeobox-leucine zipper protein TF1. (Os01t0788800-01);Similar to Isoform 2 of Homeobox-leucine zipper protein TF1. (Os01t0788800-02);Similar to Isoform 2 of Homeobox-leucine zipper protein TF1. (Os01t0788800-03);Transcript variants=Os01t0788800-01,Os01t0788800-02,Os01t0788800-03;CGSNL Gene Symbol=TF1;CGSNL Gene Name=TRANSCRIPTION FACTOR 1;Oryzabase Gene Symbol Synonym(s)=…
LODGING_S1_33482002	1	33482002	33458683	33531049	72.367	12	Os01g0788850	33475054	33477971	Hypothetical protein. (Os01t0788850-00);Transcript variants=Os01t0788850-00
LODGING_S1_33482002	1	33482002	33458683	33531049	72.367	12	Os01g0788900	33478985	33481343	Pentatricopeptide repeat domain containing protein. (Os01t0788900-01);Similar to predicted protein. (Os01t0788900-02);Transcript variants=Os01t0788900-01,Os01t0788900-02
LODGING_S1_33482002	1	33482002	33458683	33531049	72.367	12	Os01g0788950	33482291	33484203	Similar to partner of Nob1. (Os01t0788950-01);Transcript variants=Os01t0788950-01
LODGING_S1_33482002	1	33482002	33458683	33531049	72.367	12	Os01g0789000	33484803	33487848	Hypothetical conserved gene. (Os01t0789000-00);Transcript variants=Os01t0789000-00;Oryzabase Gene Symbol Synonym(s)=OsFbox044, OsFbox44, Os_F0491;Oryzabase Gene Name Synonym(s)=F-box protein 44
LODGING_S1_33482002	1	33482002	33458683	33531049	72.367	12	Os01g0789100	33489285	33492959	CDP-alcohol phosphatidyltransferase family protein. (Os01t0789100-01);Transcript variants=Os01t0789100-01
LODGING_S1_33482002	1	33482002	33458683	33531049	72.367	12	Os01g0789200	33494608	33496692	Similar to Serine/threonine-protein kinase PBS1 (EC 2.7.1.37) (AvrPphB susceptible protein 1). (Os01t0789200-01);Transcript variants=Os01t0789200-01;CGSNL Gene Symbol=RLCK45;CGSNL Gene Name=RECEPTOR-LIKE CYTOPLASMIC KINASE 45;Oryzabase Gene Symbol Synonym(s)=OsRLCK45;Oryzabase Gene Name Synonym(s)=Receptor-like Cytoplasmic Kinase 45
LODGING_S1_33482002	1	33482002	33458683	33531049	72.367	12	Os01g0791151	33495827	33496550	Hypothetical gene. (Os01t0791151-00);Transcript variants=Os01t0791151-00
LODGING_S1_33482371	1	33482371	33458683	33531049	72.367	12	Os01g0788400	33453435	33460079	Similar to Pectinesterase (EC 3.1.1.11) (Fragment). (Os01t0788400-01);Transcript variants=Os01t0788400-01;CGSNL Gene Symbol=PME6;CGSNL Gene Name=PECTIN METHYLESTERASE 6;Oryzabase Gene Symbol Synonym(s)=OsPME6, OsPME1;Oryzabase Gene Name Synonym(s)=pectin methylesterase 6
LODGING_S1_33482371	1	33482371	33458683	33531049	72.367	12	Os01g0788451	33454271	33459917	Hypothetical protein. (Os01t0788451-00);Transcript variants=Os01t0788451-00
LODGING_S1_33482371	1	33482371	33458683	33531049	72.367	12	Os01g0788500	33460402	33463754	Disease resistance protein domain containing protein. (Os01t0788500-01);Transcript variants=Os01t0788500-01
LODGING_S1_33482371	1	33482371	33458683	33531049	72.367	12	Os01g0788700	33468639	33470174	Cupredoxin domain containing protein. (Os01t0788700-00);Transcript variants=Os01t0788700-00;CGSNL Gene Symbol=ENODL5;CGSNL Gene Name=EARLY NODULIN LIKE PROTEIN 5;Oryzabase Gene Symbol Synonym(s)=OsENODL5;Oryzabase Gene Name Synonym(s)=early nodulin-like protein 5
LODGING_S1_33482371	1	33482371	33458683	33531049	72.367	12	Os01g0788800	33474895	33478458	Similar to Isoform 2 of Homeobox-leucine zipper protein TF1. (Os01t0788800-01);Similar to Isoform 2 of Homeobox-leucine zipper protein TF1. (Os01t0788800-02);Similar to Isoform 2 of Homeobox-leucine zipper protein TF1. (Os01t0788800-03);Transcript variants=Os01t0788800-01,Os01t0788800-02,Os01t0788800-03;CGSNL Gene Symbol=TF1;CGSNL Gene Name=TRANSCRIPTION FACTOR 1;Oryzabase Gene Symbol Synonym(s)=…
LODGING_S1_33482371	1	33482371	33458683	33531049	72.367	12	Os01g0788850	33475054	33477971	Hypothetical protein. (Os01t0788850-00);Transcript variants=Os01t0788850-00
LODGING_S1_33482371	1	33482371	33458683	33531049	72.367	12	Os01g0788900	33478985	33481343	Pentatricopeptide repeat domain containing protein. (Os01t0788900-01);Similar to predicted protein. (Os01t0788900-02);Transcript variants=Os01t0788900-01,Os01t0788900-02
LODGING_S1_33482371	1	33482371	33458683	33531049	72.367	12	Os01g0788950	33482291	33484203	Similar to partner of Nob1. (Os01t0788950-01);Transcript variants=Os01t0788950-01
LODGING_S1_33482371	1	33482371	33458683	33531049	72.367	12	Os01g0789000	33484803	33487848	Hypothetical conserved gene. (Os01t0789000-00);Transcript variants=Os01t0789000-00;Oryzabase Gene Symbol Synonym(s)=OsFbox044, OsFbox44, Os_F0491;Oryzabase Gene Name Synonym(s)=F-box protein 44
LODGING_S1_33482371	1	33482371	33458683	33531049	72.367	12	Os01g0789100	33489285	33492959	CDP-alcohol phosphatidyltransferase family protein. (Os01t0789100-01);Transcript variants=Os01t0789100-01
LODGING_S1_33482371	1	33482371	33458683	33531049	72.367	12	Os01g0789200	33494608	33496692	Similar to Serine/threonine-protein kinase PBS1 (EC 2.7.1.37) (AvrPphB susceptible protein 1). (Os01t0789200-01);Transcript variants=Os01t0789200-01;CGSNL Gene Symbol=RLCK45;CGSNL Gene Name=RECEPTOR-LIKE CYTOPLASMIC KINASE 45;Oryzabase Gene Symbol Synonym(s)=OsRLCK45;Oryzabase Gene Name Synonym(s)=Receptor-like Cytoplasmic Kinase 45
LODGING_S1_33482371	1	33482371	33458683	33531049	72.367	12	Os01g0791151	33495827	33496550	Hypothetical gene. (Os01t0791151-00);Transcript variants=Os01t0791151-00
LODGING_S1_33482845	1	33482845	33458683	33531049	72.367	12	Os01g0788400	33453435	33460079	Similar to Pectinesterase (EC 3.1.1.11) (Fragment). (Os01t0788400-01);Transcript variants=Os01t0788400-01;CGSNL Gene Symbol=PME6;CGSNL Gene Name=PECTIN METHYLESTERASE 6;Oryzabase Gene Symbol Synonym(s)=OsPME6, OsPME1;Oryzabase Gene Name Synonym(s)=pectin methylesterase 6
LODGING_S1_33482845	1	33482845	33458683	33531049	72.367	12	Os01g0788451	33454271	33459917	Hypothetical protein. (Os01t0788451-00);Transcript variants=Os01t0788451-00
LODGING_S1_33482845	1	33482845	33458683	33531049	72.367	12	Os01g0788500	33460402	33463754	Disease resistance protein domain containing protein. (Os01t0788500-01);Transcript variants=Os01t0788500-01
LODGING_S1_33482845	1	33482845	33458683	33531049	72.367	12	Os01g0788700	33468639	33470174	Cupredoxin domain containing protein. (Os01t0788700-00);Transcript variants=Os01t0788700-00;CGSNL Gene Symbol=ENODL5;CGSNL Gene Name=EARLY NODULIN LIKE PROTEIN 5;Oryzabase Gene Symbol Synonym(s)=OsENODL5;Oryzabase Gene Name Synonym(s)=early nodulin-like protein 5
LODGING_S1_33482845	1	33482845	33458683	33531049	72.367	12	Os01g0788800	33474895	33478458	Similar to Isoform 2 of Homeobox-leucine zipper protein TF1. (Os01t0788800-01);Similar to Isoform 2 of Homeobox-leucine zipper protein TF1. (Os01t0788800-02);Similar to Isoform 2 of Homeobox-leucine zipper protein TF1. (Os01t0788800-03);Transcript variants=Os01t0788800-01,Os01t0788800-02,Os01t0788800-03;CGSNL Gene Symbol=TF1;CGSNL Gene Name=TRANSCRIPTION FACTOR 1;Oryzabase Gene Symbol Synonym(s)=…
LODGING_S1_33482845	1	33482845	33458683	33531049	72.367	12	Os01g0788850	33475054	33477971	Hypothetical protein. (Os01t0788850-00);Transcript variants=Os01t0788850-00
LODGING_S1_33482845	1	33482845	33458683	33531049	72.367	12	Os01g0788900	33478985	33481343	Pentatricopeptide repeat domain containing protein. (Os01t0788900-01);Similar to predicted protein. (Os01t0788900-02);Transcript variants=Os01t0788900-01,Os01t0788900-02
LODGING_S1_33482845	1	33482845	33458683	33531049	72.367	12	Os01g0788950	33482291	33484203	Similar to partner of Nob1. (Os01t0788950-01);Transcript variants=Os01t0788950-01
LODGING_S1_33482845	1	33482845	33458683	33531049	72.367	12	Os01g0789000	33484803	33487848	Hypothetical conserved gene. (Os01t0789000-00);Transcript variants=Os01t0789000-00;Oryzabase Gene Symbol Synonym(s)=OsFbox044, OsFbox44, Os_F0491;Oryzabase Gene Name Synonym(s)=F-box protein 44
LODGING_S1_33482845	1	33482845	33458683	33531049	72.367	12	Os01g0789100	33489285	33492959	CDP-alcohol phosphatidyltransferase family protein. (Os01t0789100-01);Transcript variants=Os01t0789100-01
LODGING_S1_33482845	1	33482845	33458683	33531049	72.367	12	Os01g0789200	33494608	33496692	Similar to Serine/threonine-protein kinase PBS1 (EC 2.7.1.37) (AvrPphB susceptible protein 1). (Os01t0789200-01);Transcript variants=Os01t0789200-01;CGSNL Gene Symbol=RLCK45;CGSNL Gene Name=RECEPTOR-LIKE CYTOPLASMIC KINASE 45;Oryzabase Gene Symbol Synonym(s)=OsRLCK45;Oryzabase Gene Name Synonym(s)=Receptor-like Cytoplasmic Kinase 45
LODGING_S1_33482845	1	33482845	33458683	33531049	72.367	12	Os01g0791151	33495827	33496550	Hypothetical gene. (Os01t0791151-00);Transcript variants=Os01t0791151-00
LODGING_S1_33483248	1	33483248	33458683	33531049	72.367	12	Os01g0788400	33453435	33460079	Similar to Pectinesterase (EC 3.1.1.11) (Fragment). (Os01t0788400-01);Transcript variants=Os01t0788400-01;CGSNL Gene Symbol=PME6;CGSNL Gene Name=PECTIN METHYLESTERASE 6;Oryzabase Gene Symbol Synonym(s)=OsPME6, OsPME1;Oryzabase Gene Name Synonym(s)=pectin methylesterase 6
LODGING_S1_33483248	1	33483248	33458683	33531049	72.367	12	Os01g0788451	33454271	33459917	Hypothetical protein. (Os01t0788451-00);Transcript variants=Os01t0788451-00
LODGING_S1_33483248	1	33483248	33458683	33531049	72.367	12	Os01g0788500	33460402	33463754	Disease resistance protein domain containing protein. (Os01t0788500-01);Transcript variants=Os01t0788500-01
LODGING_S1_33483248	1	33483248	33458683	33531049	72.367	12	Os01g0788700	33468639	33470174	Cupredoxin domain containing protein. (Os01t0788700-00);Transcript variants=Os01t0788700-00;CGSNL Gene Symbol=ENODL5;CGSNL Gene Name=EARLY NODULIN LIKE PROTEIN 5;Oryzabase Gene Symbol Synonym(s)=OsENODL5;Oryzabase Gene Name Synonym(s)=early nodulin-like protein 5
LODGING_S1_33483248	1	33483248	33458683	33531049	72.367	12	Os01g0788800	33474895	33478458	Similar to Isoform 2 of Homeobox-leucine zipper protein TF1. (Os01t0788800-01);Similar to Isoform 2 of Homeobox-leucine zipper protein TF1. (Os01t0788800-02);Similar to Isoform 2 of Homeobox-leucine zipper protein TF1. (Os01t0788800-03);Transcript variants=Os01t0788800-01,Os01t0788800-02,Os01t0788800-03;CGSNL Gene Symbol=TF1;CGSNL Gene Name=TRANSCRIPTION FACTOR 1;Oryzabase Gene Symbol Synonym(s)=…
LODGING_S1_33483248	1	33483248	33458683	33531049	72.367	12	Os01g0788850	33475054	33477971	Hypothetical protein. (Os01t0788850-00);Transcript variants=Os01t0788850-00
LODGING_S1_33483248	1	33483248	33458683	33531049	72.367	12	Os01g0788900	33478985	33481343	Pentatricopeptide repeat domain containing protein. (Os01t0788900-01);Similar to predicted protein. (Os01t0788900-02);Transcript variants=Os01t0788900-01,Os01t0788900-02
LODGING_S1_33483248	1	33483248	33458683	33531049	72.367	12	Os01g0788950	33482291	33484203	Similar to partner of Nob1. (Os01t0788950-01);Transcript variants=Os01t0788950-01
LODGING_S1_33483248	1	33483248	33458683	33531049	72.367	12	Os01g0789000	33484803	33487848	Hypothetical conserved gene. (Os01t0789000-00);Transcript variants=Os01t0789000-00;Oryzabase Gene Symbol Synonym(s)=OsFbox044, OsFbox44, Os_F0491;Oryzabase Gene Name Synonym(s)=F-box protein 44
LODGING_S1_33483248	1	33483248	33458683	33531049	72.367	12	Os01g0789100	33489285	33492959	CDP-alcohol phosphatidyltransferase family protein. (Os01t0789100-01);Transcript variants=Os01t0789100-01
LODGING_S1_33483248	1	33483248	33458683	33531049	72.367	12	Os01g0789200	33494608	33496692	Similar to Serine/threonine-protein kinase PBS1 (EC 2.7.1.37) (AvrPphB susceptible protein 1). (Os01t0789200-01);Transcript variants=Os01t0789200-01;CGSNL Gene Symbol=RLCK45;CGSNL Gene Name=RECEPTOR-LIKE CYTOPLASMIC KINASE 45;Oryzabase Gene Symbol Synonym(s)=OsRLCK45;Oryzabase Gene Name Synonym(s)=Receptor-like Cytoplasmic Kinase 45
LODGING_S1_33483248	1	33483248	33458683	33531049	72.367	12	Os01g0791151	33495827	33496550	Hypothetical gene. (Os01t0791151-00);Transcript variants=Os01t0791151-00
LODGING_S1_33484067	1	33484067	33458683	33531049	72.367	12	Os01g0788400	33453435	33460079	Similar to Pectinesterase (EC 3.1.1.11) (Fragment). (Os01t0788400-01);Transcript variants=Os01t0788400-01;CGSNL Gene Symbol=PME6;CGSNL Gene Name=PECTIN METHYLESTERASE 6;Oryzabase Gene Symbol Synonym(s)=OsPME6, OsPME1;Oryzabase Gene Name Synonym(s)=pectin methylesterase 6
LODGING_S1_33484067	1	33484067	33458683	33531049	72.367	12	Os01g0788451	33454271	33459917	Hypothetical protein. (Os01t0788451-00);Transcript variants=Os01t0788451-00
LODGING_S1_33484067	1	33484067	33458683	33531049	72.367	12	Os01g0788500	33460402	33463754	Disease resistance protein domain containing protein. (Os01t0788500-01);Transcript variants=Os01t0788500-01
LODGING_S1_33484067	1	33484067	33458683	33531049	72.367	12	Os01g0788700	33468639	33470174	Cupredoxin domain containing protein. (Os01t0788700-00);Transcript variants=Os01t0788700-00;CGSNL Gene Symbol=ENODL5;CGSNL Gene Name=EARLY NODULIN LIKE PROTEIN 5;Oryzabase Gene Symbol Synonym(s)=OsENODL5;Oryzabase Gene Name Synonym(s)=early nodulin-like protein 5
LODGING_S1_33484067	1	33484067	33458683	33531049	72.367	12	Os01g0788800	33474895	33478458	Similar to Isoform 2 of Homeobox-leucine zipper protein TF1. (Os01t0788800-01);Similar to Isoform 2 of Homeobox-leucine zipper protein TF1. (Os01t0788800-02);Similar to Isoform 2 of Homeobox-leucine zipper protein TF1. (Os01t0788800-03);Transcript variants=Os01t0788800-01,Os01t0788800-02,Os01t0788800-03;CGSNL Gene Symbol=TF1;CGSNL Gene Name=TRANSCRIPTION FACTOR 1;Oryzabase Gene Symbol Synonym(s)=…
LODGING_S1_33484067	1	33484067	33458683	33531049	72.367	12	Os01g0788850	33475054	33477971	Hypothetical protein. (Os01t0788850-00);Transcript variants=Os01t0788850-00
LODGING_S1_33484067	1	33484067	33458683	33531049	72.367	12	Os01g0788900	33478985	33481343	Pentatricopeptide repeat domain containing protein. (Os01t0788900-01);Similar to predicted protein. (Os01t0788900-02);Transcript variants=Os01t0788900-01,Os01t0788900-02
LODGING_S1_33484067	1	33484067	33458683	33531049	72.367	12	Os01g0788950	33482291	33484203	Similar to partner of Nob1. (Os01t0788950-01);Transcript variants=Os01t0788950-01
LODGING_S1_33484067	1	33484067	33458683	33531049	72.367	12	Os01g0789000	33484803	33487848	Hypothetical conserved gene. (Os01t0789000-00);Transcript variants=Os01t0789000-00;Oryzabase Gene Symbol Synonym(s)=OsFbox044, OsFbox44, Os_F0491;Oryzabase Gene Name Synonym(s)=F-box protein 44
LODGING_S1_33484067	1	33484067	33458683	33531049	72.367	12	Os01g0789100	33489285	33492959	CDP-alcohol phosphatidyltransferase family protein. (Os01t0789100-01);Transcript variants=Os01t0789100-01
LODGING_S1_33484067	1	33484067	33458683	33531049	72.367	12	Os01g0789200	33494608	33496692	Similar to Serine/threonine-protein kinase PBS1 (EC 2.7.1.37) (AvrPphB susceptible protein 1). (Os01t0789200-01);Transcript variants=Os01t0789200-01;CGSNL Gene Symbol=RLCK45;CGSNL Gene Name=RECEPTOR-LIKE CYTOPLASMIC KINASE 45;Oryzabase Gene Symbol Synonym(s)=OsRLCK45;Oryzabase Gene Name Synonym(s)=Receptor-like Cytoplasmic Kinase 45
LODGING_S1_33484067	1	33484067	33458683	33531049	72.367	12	Os01g0791151	33495827	33496550	Hypothetical gene. (Os01t0791151-00);Transcript variants=Os01t0791151-00
LODGING_S1_33484767	1	33484767	33458683	33531049	72.367	12	Os01g0788400	33453435	33460079	Similar to Pectinesterase (EC 3.1.1.11) (Fragment). (Os01t0788400-01);Transcript variants=Os01t0788400-01;CGSNL Gene Symbol=PME6;CGSNL Gene Name=PECTIN METHYLESTERASE 6;Oryzabase Gene Symbol Synonym(s)=OsPME6, OsPME1;Oryzabase Gene Name Synonym(s)=pectin methylesterase 6
LODGING_S1_33484767	1	33484767	33458683	33531049	72.367	12	Os01g0788451	33454271	33459917	Hypothetical protein. (Os01t0788451-00);Transcript variants=Os01t0788451-00
LODGING_S1_33484767	1	33484767	33458683	33531049	72.367	12	Os01g0788500	33460402	33463754	Disease resistance protein domain containing protein. (Os01t0788500-01);Transcript variants=Os01t0788500-01
LODGING_S1_33484767	1	33484767	33458683	33531049	72.367	12	Os01g0788700	33468639	33470174	Cupredoxin domain containing protein. (Os01t0788700-00);Transcript variants=Os01t0788700-00;CGSNL Gene Symbol=ENODL5;CGSNL Gene Name=EARLY NODULIN LIKE PROTEIN 5;Oryzabase Gene Symbol Synonym(s)=OsENODL5;Oryzabase Gene Name Synonym(s)=early nodulin-like protein 5
LODGING_S1_33484767	1	33484767	33458683	33531049	72.367	12	Os01g0788800	33474895	33478458	Similar to Isoform 2 of Homeobox-leucine zipper protein TF1. (Os01t0788800-01);Similar to Isoform 2 of Homeobox-leucine zipper protein TF1. (Os01t0788800-02);Similar to Isoform 2 of Homeobox-leucine zipper protein TF1. (Os01t0788800-03);Transcript variants=Os01t0788800-01,Os01t0788800-02,Os01t0788800-03;CGSNL Gene Symbol=TF1;CGSNL Gene Name=TRANSCRIPTION FACTOR 1;Oryzabase Gene Symbol Synonym(s)=…
LODGING_S1_33484767	1	33484767	33458683	33531049	72.367	12	Os01g0788850	33475054	33477971	Hypothetical protein. (Os01t0788850-00);Transcript variants=Os01t0788850-00
LODGING_S1_33484767	1	33484767	33458683	33531049	72.367	12	Os01g0788900	33478985	33481343	Pentatricopeptide repeat domain containing protein. (Os01t0788900-01);Similar to predicted protein. (Os01t0788900-02);Transcript variants=Os01t0788900-01,Os01t0788900-02
LODGING_S1_33484767	1	33484767	33458683	33531049	72.367	12	Os01g0788950	33482291	33484203	Similar to partner of Nob1. (Os01t0788950-01);Transcript variants=Os01t0788950-01
LODGING_S1_33484767	1	33484767	33458683	33531049	72.367	12	Os01g0789000	33484803	33487848	Hypothetical conserved gene. (Os01t0789000-00);Transcript variants=Os01t0789000-00;Oryzabase Gene Symbol Synonym(s)=OsFbox044, OsFbox44, Os_F0491;Oryzabase Gene Name Synonym(s)=F-box protein 44
LODGING_S1_33484767	1	33484767	33458683	33531049	72.367	12	Os01g0789100	33489285	33492959	CDP-alcohol phosphatidyltransferase family protein. (Os01t0789100-01);Transcript variants=Os01t0789100-01
LODGING_S1_33484767	1	33484767	33458683	33531049	72.367	12	Os01g0789200	33494608	33496692	Similar to Serine/threonine-protein kinase PBS1 (EC 2.7.1.37) (AvrPphB susceptible protein 1). (Os01t0789200-01);Transcript variants=Os01t0789200-01;CGSNL Gene Symbol=RLCK45;CGSNL Gene Name=RECEPTOR-LIKE CYTOPLASMIC KINASE 45;Oryzabase Gene Symbol Synonym(s)=OsRLCK45;Oryzabase Gene Name Synonym(s)=Receptor-like Cytoplasmic Kinase 45
LODGING_S1_33484767	1	33484767	33458683	33531049	72.367	12	Os01g0791151	33495827	33496550	Hypothetical gene. (Os01t0791151-00);Transcript variants=Os01t0791151-00
LODGING_S1_33485259	1	33485259	33458683	33531049	72.367	12	Os01g0788400	33453435	33460079	Similar to Pectinesterase (EC 3.1.1.11) (Fragment). (Os01t0788400-01);Transcript variants=Os01t0788400-01;CGSNL Gene Symbol=PME6;CGSNL Gene Name=PECTIN METHYLESTERASE 6;Oryzabase Gene Symbol Synonym(s)=OsPME6, OsPME1;Oryzabase Gene Name Synonym(s)=pectin methylesterase 6
LODGING_S1_33485259	1	33485259	33458683	33531049	72.367	12	Os01g0788451	33454271	33459917	Hypothetical protein. (Os01t0788451-00);Transcript variants=Os01t0788451-00
LODGING_S1_33485259	1	33485259	33458683	33531049	72.367	12	Os01g0788500	33460402	33463754	Disease resistance protein domain containing protein. (Os01t0788500-01);Transcript variants=Os01t0788500-01
LODGING_S1_33485259	1	33485259	33458683	33531049	72.367	12	Os01g0788700	33468639	33470174	Cupredoxin domain containing protein. (Os01t0788700-00);Transcript variants=Os01t0788700-00;CGSNL Gene Symbol=ENODL5;CGSNL Gene Name=EARLY NODULIN LIKE PROTEIN 5;Oryzabase Gene Symbol Synonym(s)=OsENODL5;Oryzabase Gene Name Synonym(s)=early nodulin-like protein 5
LODGING_S1_33485259	1	33485259	33458683	33531049	72.367	12	Os01g0788800	33474895	33478458	Similar to Isoform 2 of Homeobox-leucine zipper protein TF1. (Os01t0788800-01);Similar to Isoform 2 of Homeobox-leucine zipper protein TF1. (Os01t0788800-02);Similar to Isoform 2 of Homeobox-leucine zipper protein TF1. (Os01t0788800-03);Transcript variants=Os01t0788800-01,Os01t0788800-02,Os01t0788800-03;CGSNL Gene Symbol=TF1;CGSNL Gene Name=TRANSCRIPTION FACTOR 1;Oryzabase Gene Symbol Synonym(s)=…
LODGING_S1_33485259	1	33485259	33458683	33531049	72.367	12	Os01g0788850	33475054	33477971	Hypothetical protein. (Os01t0788850-00);Transcript variants=Os01t0788850-00
LODGING_S1_33485259	1	33485259	33458683	33531049	72.367	12	Os01g0788900	33478985	33481343	Pentatricopeptide repeat domain containing protein. (Os01t0788900-01);Similar to predicted protein. (Os01t0788900-02);Transcript variants=Os01t0788900-01,Os01t0788900-02
LODGING_S1_33485259	1	33485259	33458683	33531049	72.367	12	Os01g0788950	33482291	33484203	Similar to partner of Nob1. (Os01t0788950-01);Transcript variants=Os01t0788950-01
LODGING_S1_33485259	1	33485259	33458683	33531049	72.367	12	Os01g0789000	33484803	33487848	Hypothetical conserved gene. (Os01t0789000-00);Transcript variants=Os01t0789000-00;Oryzabase Gene Symbol Synonym(s)=OsFbox044, OsFbox44, Os_F0491;Oryzabase Gene Name Synonym(s)=F-box protein 44
LODGING_S1_33485259	1	33485259	33458683	33531049	72.367	12	Os01g0789100	33489285	33492959	CDP-alcohol phosphatidyltransferase family protein. (Os01t0789100-01);Transcript variants=Os01t0789100-01
LODGING_S1_33485259	1	33485259	33458683	33531049	72.367	12	Os01g0789200	33494608	33496692	Similar to Serine/threonine-protein kinase PBS1 (EC 2.7.1.37) (AvrPphB susceptible protein 1). (Os01t0789200-01);Transcript variants=Os01t0789200-01;CGSNL Gene Symbol=RLCK45;CGSNL Gene Name=RECEPTOR-LIKE CYTOPLASMIC KINASE 45;Oryzabase Gene Symbol Synonym(s)=OsRLCK45;Oryzabase Gene Name Synonym(s)=Receptor-like Cytoplasmic Kinase 45
LODGING_S1_33485259	1	33485259	33458683	33531049	72.367	12	Os01g0791151	33495827	33496550	Hypothetical gene. (Os01t0791151-00);Transcript variants=Os01t0791151-00
LODGING_S1_33487452	1	33487452	33458683	33531049	72.367	12	Os01g0788400	33453435	33460079	Similar to Pectinesterase (EC 3.1.1.11) (Fragment). (Os01t0788400-01);Transcript variants=Os01t0788400-01;CGSNL Gene Symbol=PME6;CGSNL Gene Name=PECTIN METHYLESTERASE 6;Oryzabase Gene Symbol Synonym(s)=OsPME6, OsPME1;Oryzabase Gene Name Synonym(s)=pectin methylesterase 6
LODGING_S1_33487452	1	33487452	33458683	33531049	72.367	12	Os01g0788451	33454271	33459917	Hypothetical protein. (Os01t0788451-00);Transcript variants=Os01t0788451-00
LODGING_S1_33487452	1	33487452	33458683	33531049	72.367	12	Os01g0788500	33460402	33463754	Disease resistance protein domain containing protein. (Os01t0788500-01);Transcript variants=Os01t0788500-01
LODGING_S1_33487452	1	33487452	33458683	33531049	72.367	12	Os01g0788700	33468639	33470174	Cupredoxin domain containing protein. (Os01t0788700-00);Transcript variants=Os01t0788700-00;CGSNL Gene Symbol=ENODL5;CGSNL Gene Name=EARLY NODULIN LIKE PROTEIN 5;Oryzabase Gene Symbol Synonym(s)=OsENODL5;Oryzabase Gene Name Synonym(s)=early nodulin-like protein 5
LODGING_S1_33487452	1	33487452	33458683	33531049	72.367	12	Os01g0788800	33474895	33478458	Similar to Isoform 2 of Homeobox-leucine zipper protein TF1. (Os01t0788800-01);Similar to Isoform 2 of Homeobox-leucine zipper protein TF1. (Os01t0788800-02);Similar to Isoform 2 of Homeobox-leucine zipper protein TF1. (Os01t0788800-03);Transcript variants=Os01t0788800-01,Os01t0788800-02,Os01t0788800-03;CGSNL Gene Symbol=TF1;CGSNL Gene Name=TRANSCRIPTION FACTOR 1;Oryzabase Gene Symbol Synonym(s)=…
LODGING_S1_33487452	1	33487452	33458683	33531049	72.367	12	Os01g0788850	33475054	33477971	Hypothetical protein. (Os01t0788850-00);Transcript variants=Os01t0788850-00
LODGING_S1_33487452	1	33487452	33458683	33531049	72.367	12	Os01g0788900	33478985	33481343	Pentatricopeptide repeat domain containing protein. (Os01t0788900-01);Similar to predicted protein. (Os01t0788900-02);Transcript variants=Os01t0788900-01,Os01t0788900-02
LODGING_S1_33487452	1	33487452	33458683	33531049	72.367	12	Os01g0788950	33482291	33484203	Similar to partner of Nob1. (Os01t0788950-01);Transcript variants=Os01t0788950-01
LODGING_S1_33487452	1	33487452	33458683	33531049	72.367	12	Os01g0789000	33484803	33487848	Hypothetical conserved gene. (Os01t0789000-00);Transcript variants=Os01t0789000-00;Oryzabase Gene Symbol Synonym(s)=OsFbox044, OsFbox44, Os_F0491;Oryzabase Gene Name Synonym(s)=F-box protein 44
LODGING_S1_33487452	1	33487452	33458683	33531049	72.367	12	Os01g0789100	33489285	33492959	CDP-alcohol phosphatidyltransferase family protein. (Os01t0789100-01);Transcript variants=Os01t0789100-01
LODGING_S1_33487452	1	33487452	33458683	33531049	72.367	12	Os01g0789200	33494608	33496692	Similar to Serine/threonine-protein kinase PBS1 (EC 2.7.1.37) (AvrPphB susceptible protein 1). (Os01t0789200-01);Transcript variants=Os01t0789200-01;CGSNL Gene Symbol=RLCK45;CGSNL Gene Name=RECEPTOR-LIKE CYTOPLASMIC KINASE 45;Oryzabase Gene Symbol Synonym(s)=OsRLCK45;Oryzabase Gene Name Synonym(s)=Receptor-like Cytoplasmic Kinase 45
LODGING_S1_33487452	1	33487452	33458683	33531049	72.367	12	Os01g0791151	33495827	33496550	Hypothetical gene. (Os01t0791151-00);Transcript variants=Os01t0791151-00
LODGING_S1_33490787	1	33490787	33458683	33531049	72.367	12	Os01g0788400	33453435	33460079	Similar to Pectinesterase (EC 3.1.1.11) (Fragment). (Os01t0788400-01);Transcript variants=Os01t0788400-01;CGSNL Gene Symbol=PME6;CGSNL Gene Name=PECTIN METHYLESTERASE 6;Oryzabase Gene Symbol Synonym(s)=OsPME6, OsPME1;Oryzabase Gene Name Synonym(s)=pectin methylesterase 6
LODGING_S1_33490787	1	33490787	33458683	33531049	72.367	12	Os01g0788451	33454271	33459917	Hypothetical protein. (Os01t0788451-00);Transcript variants=Os01t0788451-00
LODGING_S1_33490787	1	33490787	33458683	33531049	72.367	12	Os01g0788500	33460402	33463754	Disease resistance protein domain containing protein. (Os01t0788500-01);Transcript variants=Os01t0788500-01
LODGING_S1_33490787	1	33490787	33458683	33531049	72.367	12	Os01g0788700	33468639	33470174	Cupredoxin domain containing protein. (Os01t0788700-00);Transcript variants=Os01t0788700-00;CGSNL Gene Symbol=ENODL5;CGSNL Gene Name=EARLY NODULIN LIKE PROTEIN 5;Oryzabase Gene Symbol Synonym(s)=OsENODL5;Oryzabase Gene Name Synonym(s)=early nodulin-like protein 5
LODGING_S1_33490787	1	33490787	33458683	33531049	72.367	12	Os01g0788800	33474895	33478458	Similar to Isoform 2 of Homeobox-leucine zipper protein TF1. (Os01t0788800-01);Similar to Isoform 2 of Homeobox-leucine zipper protein TF1. (Os01t0788800-02);Similar to Isoform 2 of Homeobox-leucine zipper protein TF1. (Os01t0788800-03);Transcript variants=Os01t0788800-01,Os01t0788800-02,Os01t0788800-03;CGSNL Gene Symbol=TF1;CGSNL Gene Name=TRANSCRIPTION FACTOR 1;Oryzabase Gene Symbol Synonym(s)=…
LODGING_S1_33490787	1	33490787	33458683	33531049	72.367	12	Os01g0788850	33475054	33477971	Hypothetical protein. (Os01t0788850-00);Transcript variants=Os01t0788850-00
LODGING_S1_33490787	1	33490787	33458683	33531049	72.367	12	Os01g0788900	33478985	33481343	Pentatricopeptide repeat domain containing protein. (Os01t0788900-01);Similar to predicted protein. (Os01t0788900-02);Transcript variants=Os01t0788900-01,Os01t0788900-02
LODGING_S1_33490787	1	33490787	33458683	33531049	72.367	12	Os01g0788950	33482291	33484203	Similar to partner of Nob1. (Os01t0788950-01);Transcript variants=Os01t0788950-01
LODGING_S1_33490787	1	33490787	33458683	33531049	72.367	12	Os01g0789000	33484803	33487848	Hypothetical conserved gene. (Os01t0789000-00);Transcript variants=Os01t0789000-00;Oryzabase Gene Symbol Synonym(s)=OsFbox044, OsFbox44, Os_F0491;Oryzabase Gene Name Synonym(s)=F-box protein 44
LODGING_S1_33490787	1	33490787	33458683	33531049	72.367	12	Os01g0789100	33489285	33492959	CDP-alcohol phosphatidyltransferase family protein. (Os01t0789100-01);Transcript variants=Os01t0789100-01
LODGING_S1_33490787	1	33490787	33458683	33531049	72.367	12	Os01g0789200	33494608	33496692	Similar to Serine/threonine-protein kinase PBS1 (EC 2.7.1.37) (AvrPphB susceptible protein 1). (Os01t0789200-01);Transcript variants=Os01t0789200-01;CGSNL Gene Symbol=RLCK45;CGSNL Gene Name=RECEPTOR-LIKE CYTOPLASMIC KINASE 45;Oryzabase Gene Symbol Synonym(s)=OsRLCK45;Oryzabase Gene Name Synonym(s)=Receptor-like Cytoplasmic Kinase 45
LODGING_S1_33490787	1	33490787	33458683	33531049	72.367	12	Os01g0791151	33495827	33496550	Hypothetical gene. (Os01t0791151-00);Transcript variants=Os01t0791151-00
LODGING_S1_33491247	1	33491247	33458683	33531049	72.367	12	Os01g0788400	33453435	33460079	Similar to Pectinesterase (EC 3.1.1.11) (Fragment). (Os01t0788400-01);Transcript variants=Os01t0788400-01;CGSNL Gene Symbol=PME6;CGSNL Gene Name=PECTIN METHYLESTERASE 6;Oryzabase Gene Symbol Synonym(s)=OsPME6, OsPME1;Oryzabase Gene Name Synonym(s)=pectin methylesterase 6
LODGING_S1_33491247	1	33491247	33458683	33531049	72.367	12	Os01g0788451	33454271	33459917	Hypothetical protein. (Os01t0788451-00);Transcript variants=Os01t0788451-00
LODGING_S1_33491247	1	33491247	33458683	33531049	72.367	12	Os01g0788500	33460402	33463754	Disease resistance protein domain containing protein. (Os01t0788500-01);Transcript variants=Os01t0788500-01
LODGING_S1_33491247	1	33491247	33458683	33531049	72.367	12	Os01g0788700	33468639	33470174	Cupredoxin domain containing protein. (Os01t0788700-00);Transcript variants=Os01t0788700-00;CGSNL Gene Symbol=ENODL5;CGSNL Gene Name=EARLY NODULIN LIKE PROTEIN 5;Oryzabase Gene Symbol Synonym(s)=OsENODL5;Oryzabase Gene Name Synonym(s)=early nodulin-like protein 5
LODGING_S1_33491247	1	33491247	33458683	33531049	72.367	12	Os01g0788800	33474895	33478458	Similar to Isoform 2 of Homeobox-leucine zipper protein TF1. (Os01t0788800-01);Similar to Isoform 2 of Homeobox-leucine zipper protein TF1. (Os01t0788800-02);Similar to Isoform 2 of Homeobox-leucine zipper protein TF1. (Os01t0788800-03);Transcript variants=Os01t0788800-01,Os01t0788800-02,Os01t0788800-03;CGSNL Gene Symbol=TF1;CGSNL Gene Name=TRANSCRIPTION FACTOR 1;Oryzabase Gene Symbol Synonym(s)=…
LODGING_S1_33491247	1	33491247	33458683	33531049	72.367	12	Os01g0788850	33475054	33477971	Hypothetical protein. (Os01t0788850-00);Transcript variants=Os01t0788850-00
LODGING_S1_33491247	1	33491247	33458683	33531049	72.367	12	Os01g0788900	33478985	33481343	Pentatricopeptide repeat domain containing protein. (Os01t0788900-01);Similar to predicted protein. (Os01t0788900-02);Transcript variants=Os01t0788900-01,Os01t0788900-02
LODGING_S1_33491247	1	33491247	33458683	33531049	72.367	12	Os01g0788950	33482291	33484203	Similar to partner of Nob1. (Os01t0788950-01);Transcript variants=Os01t0788950-01
LODGING_S1_33491247	1	33491247	33458683	33531049	72.367	12	Os01g0789000	33484803	33487848	Hypothetical conserved gene. (Os01t0789000-00);Transcript variants=Os01t0789000-00;Oryzabase Gene Symbol Synonym(s)=OsFbox044, OsFbox44, Os_F0491;Oryzabase Gene Name Synonym(s)=F-box protein 44
LODGING_S1_33491247	1	33491247	33458683	33531049	72.367	12	Os01g0789100	33489285	33492959	CDP-alcohol phosphatidyltransferase family protein. (Os01t0789100-01);Transcript variants=Os01t0789100-01
LODGING_S1_33491247	1	33491247	33458683	33531049	72.367	12	Os01g0789200	33494608	33496692	Similar to Serine/threonine-protein kinase PBS1 (EC 2.7.1.37) (AvrPphB susceptible protein 1). (Os01t0789200-01);Transcript variants=Os01t0789200-01;CGSNL Gene Symbol=RLCK45;CGSNL Gene Name=RECEPTOR-LIKE CYTOPLASMIC KINASE 45;Oryzabase Gene Symbol Synonym(s)=OsRLCK45;Oryzabase Gene Name Synonym(s)=Receptor-like Cytoplasmic Kinase 45
LODGING_S1_33491247	1	33491247	33458683	33531049	72.367	12	Os01g0791151	33495827	33496550	Hypothetical gene. (Os01t0791151-00);Transcript variants=Os01t0791151-00
LODGING_S1_33594697	1	33594697	33573543	33605809	32.267	3	Os01g0793100	33590636	33591674	Similar to Polyphenol oxidase. (Os01t0793100-00);Transcript variants=Os01t0793100-00;Oryzabase Gene Name Synonym(s)=Polyphenol oxidase
LODGING_S1_33594697	1	33594697	33573543	33605809	32.267	3	Os01g0793200	33593744	33597339	Pentatricopeptide repeat domain containing protein. (Os01t0793200-01);Pentatricopeptide repeat domain containing protein. (Os01t0793200-02);Transcript variants=Os01t0793200-01,Os01t0793200-02
LODGING_S1_33594697	1	33594697	33573543	33605809	32.267	3	Os01g0793300	33601018	33605323	Di-copper centre-containing domain containing protein. (Os01t0793300-01);Transcript variants=Os01t0793300-01
LODGING_S1_33599351	1	33599351	33573543	33605809	32.267	3	Os01g0793100	33590636	33591674	Similar to Polyphenol oxidase. (Os01t0793100-00);Transcript variants=Os01t0793100-00;Oryzabase Gene Name Synonym(s)=Polyphenol oxidase
LODGING_S1_33599351	1	33599351	33573543	33605809	32.267	3	Os01g0793200	33593744	33597339	Pentatricopeptide repeat domain containing protein. (Os01t0793200-01);Pentatricopeptide repeat domain containing protein. (Os01t0793200-02);Transcript variants=Os01t0793200-01,Os01t0793200-02
LODGING_S1_33599351	1	33599351	33573543	33605809	32.267	3	Os01g0793300	33601018	33605323	Di-copper centre-containing domain containing protein. (Os01t0793300-01);Transcript variants=Os01t0793300-01
LODGING_S1_33627682	1	33627682	33624006	33629360	5.355	1	Os01g0793900	33625287	33626043	Conserved hypothetical protein. (Os01t0793900-01);Transcript variants=Os01t0793900-01
LODGING_S1_33627989	1	33627989	33624006	33629360	5.355	1	Os01g0793900	33625287	33626043	Conserved hypothetical protein. (Os01t0793900-01);Transcript variants=Os01t0793900-01
LODGING_S1_33628022	1	33628022	33624006	33629360	5.355	1	Os01g0793900	33625287	33626043	Conserved hypothetical protein. (Os01t0793900-01);Transcript variants=Os01t0793900-01
LODGING_S1_33629320	1	33629320	33624006	33629360	5.355	1	Os01g0793900	33625287	33626043	Conserved hypothetical protein. (Os01t0793900-01);Transcript variants=Os01t0793900-01
LODGING_S1_33629360	1	33629360	33624006	33629360	5.355	1	Os01g0793900	33625287	33626043	Conserved hypothetical protein. (Os01t0793900-01);Transcript variants=Os01t0793900-01
LODGING_S1_33629425	1	33629425	33629425	33634238	4.814	1	Os01g0794100	33629559	33630287	Conserved hypothetical protein. (Os01t0794100-01);Transcript variants=Os01t0794100-01
LODGING_S1_33712548	1	33712548	33707372	33714320	6.949	4	Os01g0795766	33707426	33708111	Non-protein coding transcript. (Os01t0795766-00);Transcript variants=Os01t0795766-00
LODGING_S1_33712548	1	33712548	33707372	33714320	6.949	4	Os01g0795832	33708780	33709258	Conserved hypothetical protein. (Os01t0795832-00);Transcript variants=Os01t0795832-00
LODGING_S1_33712548	1	33712548	33707372	33714320	6.949	4	Os01g0795900	33710184	33710502	Hypothetical protein. (Os01t0795900-00);Transcript variants=Os01t0795900-00
LODGING_S1_33712548	1	33712548	33707372	33714320	6.949	4	Os01g0796000	33713552	33714121	Conserved hypothetical protein. (Os01t0796000-01);Transcript variants=Os01t0796000-01
LODGING_S1_33713885	1	33713885	33707372	33714320	6.949	4	Os01g0795766	33707426	33708111	Non-protein coding transcript. (Os01t0795766-00);Transcript variants=Os01t0795766-00
LODGING_S1_33713885	1	33713885	33707372	33714320	6.949	4	Os01g0795832	33708780	33709258	Conserved hypothetical protein. (Os01t0795832-00);Transcript variants=Os01t0795832-00
LODGING_S1_33713885	1	33713885	33707372	33714320	6.949	4	Os01g0795900	33710184	33710502	Hypothetical protein. (Os01t0795900-00);Transcript variants=Os01t0795900-00
LODGING_S1_33713885	1	33713885	33707372	33714320	6.949	4	Os01g0796000	33713552	33714121	Conserved hypothetical protein. (Os01t0796000-01);Transcript variants=Os01t0796000-01
LODGING_S1_33749195	1	33749195	33741136	33756325	15.19	1	Os01g0796700	33740652	33745858	Zinc finger, RING/FYVE/PHD-type domain containing protein. (Os01t0796700-01);Transcript variants=Os01t0796700-01
LODGING_S1_33749415	1	33749415	33741136	33756325	15.19	1	Os01g0796700	33740652	33745858	Zinc finger, RING/FYVE/PHD-type domain containing protein. (Os01t0796700-01);Transcript variants=Os01t0796700-01
LODGING_S1_33749507	1	33749507	33741136	33756325	15.19	1	Os01g0796700	33740652	33745858	Zinc finger, RING/FYVE/PHD-type domain containing protein. (Os01t0796700-01);Transcript variants=Os01t0796700-01
LODGING_S1_33754686	1	33754686	33741136	33756325	15.19	1	Os01g0796700	33740652	33745858	Zinc finger, RING/FYVE/PHD-type domain containing protein. (Os01t0796700-01);Transcript variants=Os01t0796700-01
LODGING_S1_33755095	1	33755095	33741136	33756325	15.19	1	Os01g0796700	33740652	33745858	Zinc finger, RING/FYVE/PHD-type domain containing protein. (Os01t0796700-01);Transcript variants=Os01t0796700-01
LODGING_S1_33769286	1	33769286	33766912	33772538	5.627	2	Os01g0797600	33766984	33768044	AP2/ERF family protein, ERF-associated EAR-motif-containing repressor, Abiotic stress response, Stress signaling (Os01t0797600-01);Transcript variants=Os01t0797600-01;RAP-DB Gene Symbol Synonym(s)=ERF3, AP37, OsAP37, OsERF3, OsERF#075, OsERF075, OsERF75, ERF75, AP2/EREBP#004, AP2/EREBP4, OsBIERF2, BIERF2;RAP-DB Gene Name Synonym(s)=ETHYLENE-RESPONSIVE ELEMENT-BINDING FACTOR 3, Apetela2 transcript…
LODGING_S1_33769286	1	33769286	33766912	33772538	5.627	2	Os01g0797700	33771122	33773726	Non-protein coding transcript. (Os01t0797700-01);Transcript variants=Os01t0797700-01
LODGING_S1_33769485	1	33769485	33766912	33772538	5.627	2	Os01g0797600	33766984	33768044	AP2/ERF family protein, ERF-associated EAR-motif-containing repressor, Abiotic stress response, Stress signaling (Os01t0797600-01);Transcript variants=Os01t0797600-01;RAP-DB Gene Symbol Synonym(s)=ERF3, AP37, OsAP37, OsERF3, OsERF#075, OsERF075, OsERF75, ERF75, AP2/EREBP#004, AP2/EREBP4, OsBIERF2, BIERF2;RAP-DB Gene Name Synonym(s)=ETHYLENE-RESPONSIVE ELEMENT-BINDING FACTOR 3, Apetela2 transcript…
LODGING_S1_33769485	1	33769485	33766912	33772538	5.627	2	Os01g0797700	33771122	33773726	Non-protein coding transcript. (Os01t0797700-01);Transcript variants=Os01t0797700-01
LODGING_S1_33769520	1	33769520	33766912	33772538	5.627	2	Os01g0797600	33766984	33768044	AP2/ERF family protein, ERF-associated EAR-motif-containing repressor, Abiotic stress response, Stress signaling (Os01t0797600-01);Transcript variants=Os01t0797600-01;RAP-DB Gene Symbol Synonym(s)=ERF3, AP37, OsAP37, OsERF3, OsERF#075, OsERF075, OsERF75, ERF75, AP2/EREBP#004, AP2/EREBP4, OsBIERF2, BIERF2;RAP-DB Gene Name Synonym(s)=ETHYLENE-RESPONSIVE ELEMENT-BINDING FACTOR 3, Apetela2 transcript…
LODGING_S1_33769520	1	33769520	33766912	33772538	5.627	2	Os01g0797700	33771122	33773726	Non-protein coding transcript. (Os01t0797700-01);Transcript variants=Os01t0797700-01
LODGING_S1_33769641	1	33769641	33766912	33772538	5.627	2	Os01g0797600	33766984	33768044	AP2/ERF family protein, ERF-associated EAR-motif-containing repressor, Abiotic stress response, Stress signaling (Os01t0797600-01);Transcript variants=Os01t0797600-01;RAP-DB Gene Symbol Synonym(s)=ERF3, AP37, OsAP37, OsERF3, OsERF#075, OsERF075, OsERF75, ERF75, AP2/EREBP#004, AP2/EREBP4, OsBIERF2, BIERF2;RAP-DB Gene Name Synonym(s)=ETHYLENE-RESPONSIVE ELEMENT-BINDING FACTOR 3, Apetela2 transcript…
LODGING_S1_33769641	1	33769641	33766912	33772538	5.627	2	Os01g0797700	33771122	33773726	Non-protein coding transcript. (Os01t0797700-01);Transcript variants=Os01t0797700-01
LODGING_S1_33769733	1	33769733	33766912	33772538	5.627	2	Os01g0797600	33766984	33768044	AP2/ERF family protein, ERF-associated EAR-motif-containing repressor, Abiotic stress response, Stress signaling (Os01t0797600-01);Transcript variants=Os01t0797600-01;RAP-DB Gene Symbol Synonym(s)=ERF3, AP37, OsAP37, OsERF3, OsERF#075, OsERF075, OsERF75, ERF75, AP2/EREBP#004, AP2/EREBP4, OsBIERF2, BIERF2;RAP-DB Gene Name Synonym(s)=ETHYLENE-RESPONSIVE ELEMENT-BINDING FACTOR 3, Apetela2 transcript…
LODGING_S1_33769733	1	33769733	33766912	33772538	5.627	2	Os01g0797700	33771122	33773726	Non-protein coding transcript. (Os01t0797700-01);Transcript variants=Os01t0797700-01
LODGING_S1_33770266	1	33770266	33766912	33772538	5.627	2	Os01g0797600	33766984	33768044	AP2/ERF family protein, ERF-associated EAR-motif-containing repressor, Abiotic stress response, Stress signaling (Os01t0797600-01);Transcript variants=Os01t0797600-01;RAP-DB Gene Symbol Synonym(s)=ERF3, AP37, OsAP37, OsERF3, OsERF#075, OsERF075, OsERF75, ERF75, AP2/EREBP#004, AP2/EREBP4, OsBIERF2, BIERF2;RAP-DB Gene Name Synonym(s)=ETHYLENE-RESPONSIVE ELEMENT-BINDING FACTOR 3, Apetela2 transcript…
LODGING_S1_33770266	1	33770266	33766912	33772538	5.627	2	Os01g0797700	33771122	33773726	Non-protein coding transcript. (Os01t0797700-01);Transcript variants=Os01t0797700-01
LODGING_S1_33770297	1	33770297	33766912	33772538	5.627	2	Os01g0797600	33766984	33768044	AP2/ERF family protein, ERF-associated EAR-motif-containing repressor, Abiotic stress response, Stress signaling (Os01t0797600-01);Transcript variants=Os01t0797600-01;RAP-DB Gene Symbol Synonym(s)=ERF3, AP37, OsAP37, OsERF3, OsERF#075, OsERF075, OsERF75, ERF75, AP2/EREBP#004, AP2/EREBP4, OsBIERF2, BIERF2;RAP-DB Gene Name Synonym(s)=ETHYLENE-RESPONSIVE ELEMENT-BINDING FACTOR 3, Apetela2 transcript…
LODGING_S1_33770297	1	33770297	33766912	33772538	5.627	2	Os01g0797700	33771122	33773726	Non-protein coding transcript. (Os01t0797700-01);Transcript variants=Os01t0797700-01
LODGING_S1_33770992	1	33770992	33766912	33772538	5.627	2	Os01g0797600	33766984	33768044	AP2/ERF family protein, ERF-associated EAR-motif-containing repressor, Abiotic stress response, Stress signaling (Os01t0797600-01);Transcript variants=Os01t0797600-01;RAP-DB Gene Symbol Synonym(s)=ERF3, AP37, OsAP37, OsERF3, OsERF#075, OsERF075, OsERF75, ERF75, AP2/EREBP#004, AP2/EREBP4, OsBIERF2, BIERF2;RAP-DB Gene Name Synonym(s)=ETHYLENE-RESPONSIVE ELEMENT-BINDING FACTOR 3, Apetela2 transcript…
LODGING_S1_33770992	1	33770992	33766912	33772538	5.627	2	Os01g0797700	33771122	33773726	Non-protein coding transcript. (Os01t0797700-01);Transcript variants=Os01t0797700-01
LODGING_S1_33772679	1	33772679	33772583	33773639	1.057	1	Os01g0797700	33771122	33773726	Non-protein coding transcript. (Os01t0797700-01);Transcript variants=Os01t0797700-01
LODGING_S1_33772797	1	33772797	33772583	33773639	1.057	1	Os01g0797700	33771122	33773726	Non-protein coding transcript. (Os01t0797700-01);Transcript variants=Os01t0797700-01
LODGING_S1_33772801	1	33772801	33772583	33773639	1.057	1	Os01g0797700	33771122	33773726	Non-protein coding transcript. (Os01t0797700-01);Transcript variants=Os01t0797700-01
LODGING_S1_33773026	1	33773026	33772583	33773639	1.057	1	Os01g0797700	33771122	33773726	Non-protein coding transcript. (Os01t0797700-01);Transcript variants=Os01t0797700-01
LODGING_S1_33779912	1	33779912	33779560	33780194	0.635	1	Os01g0797800	33778293	33779622	Similar to Protein kinase Kelch repeat:Kelch. (Os01t0797800-01);Transcript variants=Os01t0797800-01
LODGING_S1_33811781	1	33811781	33801023	33838932	37.91	7	Os01g0798500	33803155	33805386	Similar to predicted protein. (Os01t0798500-01);Malate synthase-like family protein. (Os01t0798500-02);Transcript variants=Os01t0798500-01,Os01t0798500-02
LODGING_S1_33811781	1	33811781	33801023	33838932	37.91	7	Os01g0798800	33812915	33815127	Protein of unknown function DUF594 family protein. (Os01t0798800-01);Transcript variants=Os01t0798800-01
LODGING_S1_33811781	1	33811781	33801023	33838932	37.91	7	Os01g0798900	33815405	33816598	Similar to disease resistance protein RGA4. (Os01t0798900-00);Transcript variants=Os01t0798900-00
LODGING_S1_33811781	1	33811781	33801023	33838932	37.91	7	Os01g0799000	33816659	33820971	Leucine-rich repeat-containing protein domain containing protein. (Os01t0799000-00);Transcript variants=Os01t0799000-00
LODGING_S1_33811781	1	33811781	33801023	33838932	37.91	7	Os01g0799050	33816849	33818767	Hypothetical protein. (Os01t0799050-00);Transcript variants=Os01t0799050-00
LODGING_S1_33811781	1	33811781	33801023	33838932	37.91	7	Os01g0799100	33821312	33828770	NB-ARC domain containing protein. (Os01t0799100-01);Transcript variants=Os01t0799100-01
LODGING_S1_33811781	1	33811781	33801023	33838932	37.91	7	Os01g0799500	33837388	33840967	Methyladenine glycosylase domain containing protein. (Os01t0799500-01);Hypothetical gene. (Os01t0799500-02);Transcript variants=Os01t0799500-01,Os01t0799500-02;Oryzabase Gene Symbol Synonym(s)=TagI
LODGING_S1_33905808	1	33905808	33903514	33906802	3.289	2	Os01g0800500	33897380	33904345	Purple acid phosphatase, N-terminal domain containing protein. (Os01t0800500-01);Transcript variants=Os01t0800500-01;CGSNL Gene Symbol=PAP9B;CGSNL Gene Name=PURPLE ACID PHOSPHATASE 9B;Oryzabase Gene Symbol Synonym(s)=OsPAP9b;Oryzabase Gene Name Synonym(s)=purple acid phosphatase 9b
LODGING_S1_33905808	1	33905808	33903514	33906802	3.289	2	Os01g0800600	33906337	33906762	Similar to 5a2 protein. (Os01t0800600-00);Transcript variants=Os01t0800600-00;Oryzabase Gene Symbol Synonym(s)=OsLTPd9, OsLtpVI.1;Oryzabase Gene Name Synonym(s)=non-specific lipid transfer protein d9, lipid transfer protein d9, type D non-specific lipid transfer protein 9
LODGING_S1_33908758	1	33908758	33908546	33936772	28.227	8	Os01g0800701	33911374	33911703	Non-protein coding transcript. (Os01t0800701-00);Transcript variants=Os01t0800701-00
LODGING_S1_33908758	1	33908758	33908546	33936772	28.227	8	Os01g0800800	33913713	33914616	Hypothetical protein. (Os01t0800800-01);Transcript variants=Os01t0800800-01
LODGING_S1_33908758	1	33908758	33908546	33936772	28.227	8	Os01g0800900	33917599	33918536	Conserved hypothetical protein. (Os01t0800900-01);Transcript variants=Os01t0800900-01;Oryzabase Gene Symbol Synonym(s)=Os_F0743
LODGING_S1_33908758	1	33908758	33908546	33936772	28.227	8	Os01g0800950	33919478	33924307	Non-protein coding transcript. (Os01t0800950-00);Transcript variants=Os01t0800950-00
LODGING_S1_33908758	1	33908758	33908546	33936772	28.227	8	Os01g0801000	33919497	33924589	Similar to Apurinic endonuclease-redox protein (DNA-(apurinic or apyrimidinic site) lyase) (EC 4.2.99.18). (Os01t0801000-01);Transcript variants=Os01t0801000-01;Oryzabase Gene Name Synonym(s)=AP endonuclease
LODGING_S1_33908758	1	33908758	33908546	33936772	28.227	8	Os01g0801100	33926609	33929782	Similar to Apurinic endonuclease-redox protein (DNA-(apurinic or apyrimidinic site) lyase) (EC 4.2.99.18). (Os01t0801100-01);Transcript variants=Os01t0801100-01;Oryzabase Gene Name Synonym(s)=AP endonuclease
LODGING_S1_33908758	1	33908758	33908546	33936772	28.227	8	Os01g0801150	33927417	33929516	Non-protein coding transcript. (Os01t0801150-00);Transcript variants=Os01t0801150-00
LODGING_S1_33908758	1	33908758	33908546	33936772	28.227	8	Os01g0801200	33930232	33932942	Conserved hypothetical protein. (Os01t0801200-01);Conserved hypothetical protein. (Os01t0801200-02);Transcript variants=Os01t0801200-01,Os01t0801200-02
LODGING_S1_33910007	1	33910007	33908546	33936772	28.227	8	Os01g0800701	33911374	33911703	Non-protein coding transcript. (Os01t0800701-00);Transcript variants=Os01t0800701-00
LODGING_S1_33910007	1	33910007	33908546	33936772	28.227	8	Os01g0800800	33913713	33914616	Hypothetical protein. (Os01t0800800-01);Transcript variants=Os01t0800800-01
LODGING_S1_33910007	1	33910007	33908546	33936772	28.227	8	Os01g0800900	33917599	33918536	Conserved hypothetical protein. (Os01t0800900-01);Transcript variants=Os01t0800900-01;Oryzabase Gene Symbol Synonym(s)=Os_F0743
LODGING_S1_33910007	1	33910007	33908546	33936772	28.227	8	Os01g0800950	33919478	33924307	Non-protein coding transcript. (Os01t0800950-00);Transcript variants=Os01t0800950-00
LODGING_S1_33910007	1	33910007	33908546	33936772	28.227	8	Os01g0801000	33919497	33924589	Similar to Apurinic endonuclease-redox protein (DNA-(apurinic or apyrimidinic site) lyase) (EC 4.2.99.18). (Os01t0801000-01);Transcript variants=Os01t0801000-01;Oryzabase Gene Name Synonym(s)=AP endonuclease
LODGING_S1_33910007	1	33910007	33908546	33936772	28.227	8	Os01g0801100	33926609	33929782	Similar to Apurinic endonuclease-redox protein (DNA-(apurinic or apyrimidinic site) lyase) (EC 4.2.99.18). (Os01t0801100-01);Transcript variants=Os01t0801100-01;Oryzabase Gene Name Synonym(s)=AP endonuclease
LODGING_S1_33910007	1	33910007	33908546	33936772	28.227	8	Os01g0801150	33927417	33929516	Non-protein coding transcript. (Os01t0801150-00);Transcript variants=Os01t0801150-00
LODGING_S1_33910007	1	33910007	33908546	33936772	28.227	8	Os01g0801200	33930232	33932942	Conserved hypothetical protein. (Os01t0801200-01);Conserved hypothetical protein. (Os01t0801200-02);Transcript variants=Os01t0801200-01,Os01t0801200-02
LODGING_S1_33910435	1	33910435	33908546	33936772	28.227	8	Os01g0800701	33911374	33911703	Non-protein coding transcript. (Os01t0800701-00);Transcript variants=Os01t0800701-00
LODGING_S1_33910435	1	33910435	33908546	33936772	28.227	8	Os01g0800800	33913713	33914616	Hypothetical protein. (Os01t0800800-01);Transcript variants=Os01t0800800-01
LODGING_S1_33910435	1	33910435	33908546	33936772	28.227	8	Os01g0800900	33917599	33918536	Conserved hypothetical protein. (Os01t0800900-01);Transcript variants=Os01t0800900-01;Oryzabase Gene Symbol Synonym(s)=Os_F0743
LODGING_S1_33910435	1	33910435	33908546	33936772	28.227	8	Os01g0800950	33919478	33924307	Non-protein coding transcript. (Os01t0800950-00);Transcript variants=Os01t0800950-00
LODGING_S1_33910435	1	33910435	33908546	33936772	28.227	8	Os01g0801000	33919497	33924589	Similar to Apurinic endonuclease-redox protein (DNA-(apurinic or apyrimidinic site) lyase) (EC 4.2.99.18). (Os01t0801000-01);Transcript variants=Os01t0801000-01;Oryzabase Gene Name Synonym(s)=AP endonuclease
LODGING_S1_33910435	1	33910435	33908546	33936772	28.227	8	Os01g0801100	33926609	33929782	Similar to Apurinic endonuclease-redox protein (DNA-(apurinic or apyrimidinic site) lyase) (EC 4.2.99.18). (Os01t0801100-01);Transcript variants=Os01t0801100-01;Oryzabase Gene Name Synonym(s)=AP endonuclease
LODGING_S1_33910435	1	33910435	33908546	33936772	28.227	8	Os01g0801150	33927417	33929516	Non-protein coding transcript. (Os01t0801150-00);Transcript variants=Os01t0801150-00
LODGING_S1_33910435	1	33910435	33908546	33936772	28.227	8	Os01g0801200	33930232	33932942	Conserved hypothetical protein. (Os01t0801200-01);Conserved hypothetical protein. (Os01t0801200-02);Transcript variants=Os01t0801200-01,Os01t0801200-02
LODGING_S1_33913552	1	33913552	33908546	33936772	28.227	8	Os01g0800701	33911374	33911703	Non-protein coding transcript. (Os01t0800701-00);Transcript variants=Os01t0800701-00
LODGING_S1_33913552	1	33913552	33908546	33936772	28.227	8	Os01g0800800	33913713	33914616	Hypothetical protein. (Os01t0800800-01);Transcript variants=Os01t0800800-01
LODGING_S1_33913552	1	33913552	33908546	33936772	28.227	8	Os01g0800900	33917599	33918536	Conserved hypothetical protein. (Os01t0800900-01);Transcript variants=Os01t0800900-01;Oryzabase Gene Symbol Synonym(s)=Os_F0743
LODGING_S1_33913552	1	33913552	33908546	33936772	28.227	8	Os01g0800950	33919478	33924307	Non-protein coding transcript. (Os01t0800950-00);Transcript variants=Os01t0800950-00
LODGING_S1_33913552	1	33913552	33908546	33936772	28.227	8	Os01g0801000	33919497	33924589	Similar to Apurinic endonuclease-redox protein (DNA-(apurinic or apyrimidinic site) lyase) (EC 4.2.99.18). (Os01t0801000-01);Transcript variants=Os01t0801000-01;Oryzabase Gene Name Synonym(s)=AP endonuclease
LODGING_S1_33913552	1	33913552	33908546	33936772	28.227	8	Os01g0801100	33926609	33929782	Similar to Apurinic endonuclease-redox protein (DNA-(apurinic or apyrimidinic site) lyase) (EC 4.2.99.18). (Os01t0801100-01);Transcript variants=Os01t0801100-01;Oryzabase Gene Name Synonym(s)=AP endonuclease
LODGING_S1_33913552	1	33913552	33908546	33936772	28.227	8	Os01g0801150	33927417	33929516	Non-protein coding transcript. (Os01t0801150-00);Transcript variants=Os01t0801150-00
LODGING_S1_33913552	1	33913552	33908546	33936772	28.227	8	Os01g0801200	33930232	33932942	Conserved hypothetical protein. (Os01t0801200-01);Conserved hypothetical protein. (Os01t0801200-02);Transcript variants=Os01t0801200-01,Os01t0801200-02
LODGING_S1_33914827	1	33914827	33908546	33936772	28.227	8	Os01g0800701	33911374	33911703	Non-protein coding transcript. (Os01t0800701-00);Transcript variants=Os01t0800701-00
LODGING_S1_33914827	1	33914827	33908546	33936772	28.227	8	Os01g0800800	33913713	33914616	Hypothetical protein. (Os01t0800800-01);Transcript variants=Os01t0800800-01
LODGING_S1_33914827	1	33914827	33908546	33936772	28.227	8	Os01g0800900	33917599	33918536	Conserved hypothetical protein. (Os01t0800900-01);Transcript variants=Os01t0800900-01;Oryzabase Gene Symbol Synonym(s)=Os_F0743
LODGING_S1_33914827	1	33914827	33908546	33936772	28.227	8	Os01g0800950	33919478	33924307	Non-protein coding transcript. (Os01t0800950-00);Transcript variants=Os01t0800950-00
LODGING_S1_33914827	1	33914827	33908546	33936772	28.227	8	Os01g0801000	33919497	33924589	Similar to Apurinic endonuclease-redox protein (DNA-(apurinic or apyrimidinic site) lyase) (EC 4.2.99.18). (Os01t0801000-01);Transcript variants=Os01t0801000-01;Oryzabase Gene Name Synonym(s)=AP endonuclease
LODGING_S1_33914827	1	33914827	33908546	33936772	28.227	8	Os01g0801100	33926609	33929782	Similar to Apurinic endonuclease-redox protein (DNA-(apurinic or apyrimidinic site) lyase) (EC 4.2.99.18). (Os01t0801100-01);Transcript variants=Os01t0801100-01;Oryzabase Gene Name Synonym(s)=AP endonuclease
LODGING_S1_33914827	1	33914827	33908546	33936772	28.227	8	Os01g0801150	33927417	33929516	Non-protein coding transcript. (Os01t0801150-00);Transcript variants=Os01t0801150-00
LODGING_S1_33914827	1	33914827	33908546	33936772	28.227	8	Os01g0801200	33930232	33932942	Conserved hypothetical protein. (Os01t0801200-01);Conserved hypothetical protein. (Os01t0801200-02);Transcript variants=Os01t0801200-01,Os01t0801200-02
LODGING_S1_33915449	1	33915449	33908546	33936772	28.227	8	Os01g0800701	33911374	33911703	Non-protein coding transcript. (Os01t0800701-00);Transcript variants=Os01t0800701-00
LODGING_S1_33915449	1	33915449	33908546	33936772	28.227	8	Os01g0800800	33913713	33914616	Hypothetical protein. (Os01t0800800-01);Transcript variants=Os01t0800800-01
LODGING_S1_33915449	1	33915449	33908546	33936772	28.227	8	Os01g0800900	33917599	33918536	Conserved hypothetical protein. (Os01t0800900-01);Transcript variants=Os01t0800900-01;Oryzabase Gene Symbol Synonym(s)=Os_F0743
LODGING_S1_33915449	1	33915449	33908546	33936772	28.227	8	Os01g0800950	33919478	33924307	Non-protein coding transcript. (Os01t0800950-00);Transcript variants=Os01t0800950-00
LODGING_S1_33915449	1	33915449	33908546	33936772	28.227	8	Os01g0801000	33919497	33924589	Similar to Apurinic endonuclease-redox protein (DNA-(apurinic or apyrimidinic site) lyase) (EC 4.2.99.18). (Os01t0801000-01);Transcript variants=Os01t0801000-01;Oryzabase Gene Name Synonym(s)=AP endonuclease
LODGING_S1_33915449	1	33915449	33908546	33936772	28.227	8	Os01g0801100	33926609	33929782	Similar to Apurinic endonuclease-redox protein (DNA-(apurinic or apyrimidinic site) lyase) (EC 4.2.99.18). (Os01t0801100-01);Transcript variants=Os01t0801100-01;Oryzabase Gene Name Synonym(s)=AP endonuclease
LODGING_S1_33915449	1	33915449	33908546	33936772	28.227	8	Os01g0801150	33927417	33929516	Non-protein coding transcript. (Os01t0801150-00);Transcript variants=Os01t0801150-00
LODGING_S1_33915449	1	33915449	33908546	33936772	28.227	8	Os01g0801200	33930232	33932942	Conserved hypothetical protein. (Os01t0801200-01);Conserved hypothetical protein. (Os01t0801200-02);Transcript variants=Os01t0801200-01,Os01t0801200-02
LODGING_S1_33915518	1	33915518	33908546	33936772	28.227	8	Os01g0800701	33911374	33911703	Non-protein coding transcript. (Os01t0800701-00);Transcript variants=Os01t0800701-00
LODGING_S1_33915518	1	33915518	33908546	33936772	28.227	8	Os01g0800800	33913713	33914616	Hypothetical protein. (Os01t0800800-01);Transcript variants=Os01t0800800-01
LODGING_S1_33915518	1	33915518	33908546	33936772	28.227	8	Os01g0800900	33917599	33918536	Conserved hypothetical protein. (Os01t0800900-01);Transcript variants=Os01t0800900-01;Oryzabase Gene Symbol Synonym(s)=Os_F0743
LODGING_S1_33915518	1	33915518	33908546	33936772	28.227	8	Os01g0800950	33919478	33924307	Non-protein coding transcript. (Os01t0800950-00);Transcript variants=Os01t0800950-00
LODGING_S1_33915518	1	33915518	33908546	33936772	28.227	8	Os01g0801000	33919497	33924589	Similar to Apurinic endonuclease-redox protein (DNA-(apurinic or apyrimidinic site) lyase) (EC 4.2.99.18). (Os01t0801000-01);Transcript variants=Os01t0801000-01;Oryzabase Gene Name Synonym(s)=AP endonuclease
LODGING_S1_33915518	1	33915518	33908546	33936772	28.227	8	Os01g0801100	33926609	33929782	Similar to Apurinic endonuclease-redox protein (DNA-(apurinic or apyrimidinic site) lyase) (EC 4.2.99.18). (Os01t0801100-01);Transcript variants=Os01t0801100-01;Oryzabase Gene Name Synonym(s)=AP endonuclease
LODGING_S1_33915518	1	33915518	33908546	33936772	28.227	8	Os01g0801150	33927417	33929516	Non-protein coding transcript. (Os01t0801150-00);Transcript variants=Os01t0801150-00
LODGING_S1_33915518	1	33915518	33908546	33936772	28.227	8	Os01g0801200	33930232	33932942	Conserved hypothetical protein. (Os01t0801200-01);Conserved hypothetical protein. (Os01t0801200-02);Transcript variants=Os01t0801200-01,Os01t0801200-02
LODGING_S1_33915519	1	33915519	33908546	33936772	28.227	8	Os01g0800701	33911374	33911703	Non-protein coding transcript. (Os01t0800701-00);Transcript variants=Os01t0800701-00
LODGING_S1_33915519	1	33915519	33908546	33936772	28.227	8	Os01g0800800	33913713	33914616	Hypothetical protein. (Os01t0800800-01);Transcript variants=Os01t0800800-01
LODGING_S1_33915519	1	33915519	33908546	33936772	28.227	8	Os01g0800900	33917599	33918536	Conserved hypothetical protein. (Os01t0800900-01);Transcript variants=Os01t0800900-01;Oryzabase Gene Symbol Synonym(s)=Os_F0743
LODGING_S1_33915519	1	33915519	33908546	33936772	28.227	8	Os01g0800950	33919478	33924307	Non-protein coding transcript. (Os01t0800950-00);Transcript variants=Os01t0800950-00
LODGING_S1_33915519	1	33915519	33908546	33936772	28.227	8	Os01g0801000	33919497	33924589	Similar to Apurinic endonuclease-redox protein (DNA-(apurinic or apyrimidinic site) lyase) (EC 4.2.99.18). (Os01t0801000-01);Transcript variants=Os01t0801000-01;Oryzabase Gene Name Synonym(s)=AP endonuclease
LODGING_S1_33915519	1	33915519	33908546	33936772	28.227	8	Os01g0801100	33926609	33929782	Similar to Apurinic endonuclease-redox protein (DNA-(apurinic or apyrimidinic site) lyase) (EC 4.2.99.18). (Os01t0801100-01);Transcript variants=Os01t0801100-01;Oryzabase Gene Name Synonym(s)=AP endonuclease
LODGING_S1_33915519	1	33915519	33908546	33936772	28.227	8	Os01g0801150	33927417	33929516	Non-protein coding transcript. (Os01t0801150-00);Transcript variants=Os01t0801150-00
LODGING_S1_33915519	1	33915519	33908546	33936772	28.227	8	Os01g0801200	33930232	33932942	Conserved hypothetical protein. (Os01t0801200-01);Conserved hypothetical protein. (Os01t0801200-02);Transcript variants=Os01t0801200-01,Os01t0801200-02
LODGING_S1_33915533	1	33915533	33908546	33936772	28.227	8	Os01g0800701	33911374	33911703	Non-protein coding transcript. (Os01t0800701-00);Transcript variants=Os01t0800701-00
LODGING_S1_33915533	1	33915533	33908546	33936772	28.227	8	Os01g0800800	33913713	33914616	Hypothetical protein. (Os01t0800800-01);Transcript variants=Os01t0800800-01
LODGING_S1_33915533	1	33915533	33908546	33936772	28.227	8	Os01g0800900	33917599	33918536	Conserved hypothetical protein. (Os01t0800900-01);Transcript variants=Os01t0800900-01;Oryzabase Gene Symbol Synonym(s)=Os_F0743
LODGING_S1_33915533	1	33915533	33908546	33936772	28.227	8	Os01g0800950	33919478	33924307	Non-protein coding transcript. (Os01t0800950-00);Transcript variants=Os01t0800950-00
LODGING_S1_33915533	1	33915533	33908546	33936772	28.227	8	Os01g0801000	33919497	33924589	Similar to Apurinic endonuclease-redox protein (DNA-(apurinic or apyrimidinic site) lyase) (EC 4.2.99.18). (Os01t0801000-01);Transcript variants=Os01t0801000-01;Oryzabase Gene Name Synonym(s)=AP endonuclease
LODGING_S1_33915533	1	33915533	33908546	33936772	28.227	8	Os01g0801100	33926609	33929782	Similar to Apurinic endonuclease-redox protein (DNA-(apurinic or apyrimidinic site) lyase) (EC 4.2.99.18). (Os01t0801100-01);Transcript variants=Os01t0801100-01;Oryzabase Gene Name Synonym(s)=AP endonuclease
LODGING_S1_33915533	1	33915533	33908546	33936772	28.227	8	Os01g0801150	33927417	33929516	Non-protein coding transcript. (Os01t0801150-00);Transcript variants=Os01t0801150-00
LODGING_S1_33915533	1	33915533	33908546	33936772	28.227	8	Os01g0801200	33930232	33932942	Conserved hypothetical protein. (Os01t0801200-01);Conserved hypothetical protein. (Os01t0801200-02);Transcript variants=Os01t0801200-01,Os01t0801200-02
LODGING_S1_33915570	1	33915570	33908546	33936772	28.227	8	Os01g0800701	33911374	33911703	Non-protein coding transcript. (Os01t0800701-00);Transcript variants=Os01t0800701-00
LODGING_S1_33915570	1	33915570	33908546	33936772	28.227	8	Os01g0800800	33913713	33914616	Hypothetical protein. (Os01t0800800-01);Transcript variants=Os01t0800800-01
LODGING_S1_33915570	1	33915570	33908546	33936772	28.227	8	Os01g0800900	33917599	33918536	Conserved hypothetical protein. (Os01t0800900-01);Transcript variants=Os01t0800900-01;Oryzabase Gene Symbol Synonym(s)=Os_F0743
LODGING_S1_33915570	1	33915570	33908546	33936772	28.227	8	Os01g0800950	33919478	33924307	Non-protein coding transcript. (Os01t0800950-00);Transcript variants=Os01t0800950-00
LODGING_S1_33915570	1	33915570	33908546	33936772	28.227	8	Os01g0801000	33919497	33924589	Similar to Apurinic endonuclease-redox protein (DNA-(apurinic or apyrimidinic site) lyase) (EC 4.2.99.18). (Os01t0801000-01);Transcript variants=Os01t0801000-01;Oryzabase Gene Name Synonym(s)=AP endonuclease
LODGING_S1_33915570	1	33915570	33908546	33936772	28.227	8	Os01g0801100	33926609	33929782	Similar to Apurinic endonuclease-redox protein (DNA-(apurinic or apyrimidinic site) lyase) (EC 4.2.99.18). (Os01t0801100-01);Transcript variants=Os01t0801100-01;Oryzabase Gene Name Synonym(s)=AP endonuclease
LODGING_S1_33915570	1	33915570	33908546	33936772	28.227	8	Os01g0801150	33927417	33929516	Non-protein coding transcript. (Os01t0801150-00);Transcript variants=Os01t0801150-00
LODGING_S1_33915570	1	33915570	33908546	33936772	28.227	8	Os01g0801200	33930232	33932942	Conserved hypothetical protein. (Os01t0801200-01);Conserved hypothetical protein. (Os01t0801200-02);Transcript variants=Os01t0801200-01,Os01t0801200-02
LODGING_S1_33916253	1	33916253	33908546	33936772	28.227	8	Os01g0800701	33911374	33911703	Non-protein coding transcript. (Os01t0800701-00);Transcript variants=Os01t0800701-00
LODGING_S1_33916253	1	33916253	33908546	33936772	28.227	8	Os01g0800800	33913713	33914616	Hypothetical protein. (Os01t0800800-01);Transcript variants=Os01t0800800-01
LODGING_S1_33916253	1	33916253	33908546	33936772	28.227	8	Os01g0800900	33917599	33918536	Conserved hypothetical protein. (Os01t0800900-01);Transcript variants=Os01t0800900-01;Oryzabase Gene Symbol Synonym(s)=Os_F0743
LODGING_S1_33916253	1	33916253	33908546	33936772	28.227	8	Os01g0800950	33919478	33924307	Non-protein coding transcript. (Os01t0800950-00);Transcript variants=Os01t0800950-00
LODGING_S1_33916253	1	33916253	33908546	33936772	28.227	8	Os01g0801000	33919497	33924589	Similar to Apurinic endonuclease-redox protein (DNA-(apurinic or apyrimidinic site) lyase) (EC 4.2.99.18). (Os01t0801000-01);Transcript variants=Os01t0801000-01;Oryzabase Gene Name Synonym(s)=AP endonuclease
LODGING_S1_33916253	1	33916253	33908546	33936772	28.227	8	Os01g0801100	33926609	33929782	Similar to Apurinic endonuclease-redox protein (DNA-(apurinic or apyrimidinic site) lyase) (EC 4.2.99.18). (Os01t0801100-01);Transcript variants=Os01t0801100-01;Oryzabase Gene Name Synonym(s)=AP endonuclease
LODGING_S1_33916253	1	33916253	33908546	33936772	28.227	8	Os01g0801150	33927417	33929516	Non-protein coding transcript. (Os01t0801150-00);Transcript variants=Os01t0801150-00
LODGING_S1_33916253	1	33916253	33908546	33936772	28.227	8	Os01g0801200	33930232	33932942	Conserved hypothetical protein. (Os01t0801200-01);Conserved hypothetical protein. (Os01t0801200-02);Transcript variants=Os01t0801200-01,Os01t0801200-02
LODGING_S1_33916415	1	33916415	33908546	33936772	28.227	8	Os01g0800701	33911374	33911703	Non-protein coding transcript. (Os01t0800701-00);Transcript variants=Os01t0800701-00
LODGING_S1_33916415	1	33916415	33908546	33936772	28.227	8	Os01g0800800	33913713	33914616	Hypothetical protein. (Os01t0800800-01);Transcript variants=Os01t0800800-01
LODGING_S1_33916415	1	33916415	33908546	33936772	28.227	8	Os01g0800900	33917599	33918536	Conserved hypothetical protein. (Os01t0800900-01);Transcript variants=Os01t0800900-01;Oryzabase Gene Symbol Synonym(s)=Os_F0743
LODGING_S1_33916415	1	33916415	33908546	33936772	28.227	8	Os01g0800950	33919478	33924307	Non-protein coding transcript. (Os01t0800950-00);Transcript variants=Os01t0800950-00
LODGING_S1_33916415	1	33916415	33908546	33936772	28.227	8	Os01g0801000	33919497	33924589	Similar to Apurinic endonuclease-redox protein (DNA-(apurinic or apyrimidinic site) lyase) (EC 4.2.99.18). (Os01t0801000-01);Transcript variants=Os01t0801000-01;Oryzabase Gene Name Synonym(s)=AP endonuclease
LODGING_S1_33916415	1	33916415	33908546	33936772	28.227	8	Os01g0801100	33926609	33929782	Similar to Apurinic endonuclease-redox protein (DNA-(apurinic or apyrimidinic site) lyase) (EC 4.2.99.18). (Os01t0801100-01);Transcript variants=Os01t0801100-01;Oryzabase Gene Name Synonym(s)=AP endonuclease
LODGING_S1_33916415	1	33916415	33908546	33936772	28.227	8	Os01g0801150	33927417	33929516	Non-protein coding transcript. (Os01t0801150-00);Transcript variants=Os01t0801150-00
LODGING_S1_33916415	1	33916415	33908546	33936772	28.227	8	Os01g0801200	33930232	33932942	Conserved hypothetical protein. (Os01t0801200-01);Conserved hypothetical protein. (Os01t0801200-02);Transcript variants=Os01t0801200-01,Os01t0801200-02
LODGING_S1_33919450	1	33919450	33908546	33936772	28.227	8	Os01g0800701	33911374	33911703	Non-protein coding transcript. (Os01t0800701-00);Transcript variants=Os01t0800701-00
LODGING_S1_33919450	1	33919450	33908546	33936772	28.227	8	Os01g0800800	33913713	33914616	Hypothetical protein. (Os01t0800800-01);Transcript variants=Os01t0800800-01
LODGING_S1_33919450	1	33919450	33908546	33936772	28.227	8	Os01g0800900	33917599	33918536	Conserved hypothetical protein. (Os01t0800900-01);Transcript variants=Os01t0800900-01;Oryzabase Gene Symbol Synonym(s)=Os_F0743
LODGING_S1_33919450	1	33919450	33908546	33936772	28.227	8	Os01g0800950	33919478	33924307	Non-protein coding transcript. (Os01t0800950-00);Transcript variants=Os01t0800950-00
LODGING_S1_33919450	1	33919450	33908546	33936772	28.227	8	Os01g0801000	33919497	33924589	Similar to Apurinic endonuclease-redox protein (DNA-(apurinic or apyrimidinic site) lyase) (EC 4.2.99.18). (Os01t0801000-01);Transcript variants=Os01t0801000-01;Oryzabase Gene Name Synonym(s)=AP endonuclease
LODGING_S1_33919450	1	33919450	33908546	33936772	28.227	8	Os01g0801100	33926609	33929782	Similar to Apurinic endonuclease-redox protein (DNA-(apurinic or apyrimidinic site) lyase) (EC 4.2.99.18). (Os01t0801100-01);Transcript variants=Os01t0801100-01;Oryzabase Gene Name Synonym(s)=AP endonuclease
LODGING_S1_33919450	1	33919450	33908546	33936772	28.227	8	Os01g0801150	33927417	33929516	Non-protein coding transcript. (Os01t0801150-00);Transcript variants=Os01t0801150-00
LODGING_S1_33919450	1	33919450	33908546	33936772	28.227	8	Os01g0801200	33930232	33932942	Conserved hypothetical protein. (Os01t0801200-01);Conserved hypothetical protein. (Os01t0801200-02);Transcript variants=Os01t0801200-01,Os01t0801200-02
LODGING_S1_33921335	1	33921335	33908546	33936772	28.227	8	Os01g0800701	33911374	33911703	Non-protein coding transcript. (Os01t0800701-00);Transcript variants=Os01t0800701-00
LODGING_S1_33921335	1	33921335	33908546	33936772	28.227	8	Os01g0800800	33913713	33914616	Hypothetical protein. (Os01t0800800-01);Transcript variants=Os01t0800800-01
LODGING_S1_33921335	1	33921335	33908546	33936772	28.227	8	Os01g0800900	33917599	33918536	Conserved hypothetical protein. (Os01t0800900-01);Transcript variants=Os01t0800900-01;Oryzabase Gene Symbol Synonym(s)=Os_F0743
LODGING_S1_33921335	1	33921335	33908546	33936772	28.227	8	Os01g0800950	33919478	33924307	Non-protein coding transcript. (Os01t0800950-00);Transcript variants=Os01t0800950-00
LODGING_S1_33921335	1	33921335	33908546	33936772	28.227	8	Os01g0801000	33919497	33924589	Similar to Apurinic endonuclease-redox protein (DNA-(apurinic or apyrimidinic site) lyase) (EC 4.2.99.18). (Os01t0801000-01);Transcript variants=Os01t0801000-01;Oryzabase Gene Name Synonym(s)=AP endonuclease
LODGING_S1_33921335	1	33921335	33908546	33936772	28.227	8	Os01g0801100	33926609	33929782	Similar to Apurinic endonuclease-redox protein (DNA-(apurinic or apyrimidinic site) lyase) (EC 4.2.99.18). (Os01t0801100-01);Transcript variants=Os01t0801100-01;Oryzabase Gene Name Synonym(s)=AP endonuclease
LODGING_S1_33921335	1	33921335	33908546	33936772	28.227	8	Os01g0801150	33927417	33929516	Non-protein coding transcript. (Os01t0801150-00);Transcript variants=Os01t0801150-00
LODGING_S1_33921335	1	33921335	33908546	33936772	28.227	8	Os01g0801200	33930232	33932942	Conserved hypothetical protein. (Os01t0801200-01);Conserved hypothetical protein. (Os01t0801200-02);Transcript variants=Os01t0801200-01,Os01t0801200-02
LODGING_S1_33921839	1	33921839	33908546	33936772	28.227	8	Os01g0800701	33911374	33911703	Non-protein coding transcript. (Os01t0800701-00);Transcript variants=Os01t0800701-00
LODGING_S1_33921839	1	33921839	33908546	33936772	28.227	8	Os01g0800800	33913713	33914616	Hypothetical protein. (Os01t0800800-01);Transcript variants=Os01t0800800-01
LODGING_S1_33921839	1	33921839	33908546	33936772	28.227	8	Os01g0800900	33917599	33918536	Conserved hypothetical protein. (Os01t0800900-01);Transcript variants=Os01t0800900-01;Oryzabase Gene Symbol Synonym(s)=Os_F0743
LODGING_S1_33921839	1	33921839	33908546	33936772	28.227	8	Os01g0800950	33919478	33924307	Non-protein coding transcript. (Os01t0800950-00);Transcript variants=Os01t0800950-00
LODGING_S1_33921839	1	33921839	33908546	33936772	28.227	8	Os01g0801000	33919497	33924589	Similar to Apurinic endonuclease-redox protein (DNA-(apurinic or apyrimidinic site) lyase) (EC 4.2.99.18). (Os01t0801000-01);Transcript variants=Os01t0801000-01;Oryzabase Gene Name Synonym(s)=AP endonuclease
LODGING_S1_33921839	1	33921839	33908546	33936772	28.227	8	Os01g0801100	33926609	33929782	Similar to Apurinic endonuclease-redox protein (DNA-(apurinic or apyrimidinic site) lyase) (EC 4.2.99.18). (Os01t0801100-01);Transcript variants=Os01t0801100-01;Oryzabase Gene Name Synonym(s)=AP endonuclease
LODGING_S1_33921839	1	33921839	33908546	33936772	28.227	8	Os01g0801150	33927417	33929516	Non-protein coding transcript. (Os01t0801150-00);Transcript variants=Os01t0801150-00
LODGING_S1_33921839	1	33921839	33908546	33936772	28.227	8	Os01g0801200	33930232	33932942	Conserved hypothetical protein. (Os01t0801200-01);Conserved hypothetical protein. (Os01t0801200-02);Transcript variants=Os01t0801200-01,Os01t0801200-02
LODGING_S1_33921914	1	33921914	33908546	33936772	28.227	8	Os01g0800701	33911374	33911703	Non-protein coding transcript. (Os01t0800701-00);Transcript variants=Os01t0800701-00
LODGING_S1_33921914	1	33921914	33908546	33936772	28.227	8	Os01g0800800	33913713	33914616	Hypothetical protein. (Os01t0800800-01);Transcript variants=Os01t0800800-01
LODGING_S1_33921914	1	33921914	33908546	33936772	28.227	8	Os01g0800900	33917599	33918536	Conserved hypothetical protein. (Os01t0800900-01);Transcript variants=Os01t0800900-01;Oryzabase Gene Symbol Synonym(s)=Os_F0743
LODGING_S1_33921914	1	33921914	33908546	33936772	28.227	8	Os01g0800950	33919478	33924307	Non-protein coding transcript. (Os01t0800950-00);Transcript variants=Os01t0800950-00
LODGING_S1_33921914	1	33921914	33908546	33936772	28.227	8	Os01g0801000	33919497	33924589	Similar to Apurinic endonuclease-redox protein (DNA-(apurinic or apyrimidinic site) lyase) (EC 4.2.99.18). (Os01t0801000-01);Transcript variants=Os01t0801000-01;Oryzabase Gene Name Synonym(s)=AP endonuclease
LODGING_S1_33921914	1	33921914	33908546	33936772	28.227	8	Os01g0801100	33926609	33929782	Similar to Apurinic endonuclease-redox protein (DNA-(apurinic or apyrimidinic site) lyase) (EC 4.2.99.18). (Os01t0801100-01);Transcript variants=Os01t0801100-01;Oryzabase Gene Name Synonym(s)=AP endonuclease
LODGING_S1_33921914	1	33921914	33908546	33936772	28.227	8	Os01g0801150	33927417	33929516	Non-protein coding transcript. (Os01t0801150-00);Transcript variants=Os01t0801150-00
LODGING_S1_33921914	1	33921914	33908546	33936772	28.227	8	Os01g0801200	33930232	33932942	Conserved hypothetical protein. (Os01t0801200-01);Conserved hypothetical protein. (Os01t0801200-02);Transcript variants=Os01t0801200-01,Os01t0801200-02
LODGING_S1_33923781	1	33923781	33908546	33936772	28.227	8	Os01g0800701	33911374	33911703	Non-protein coding transcript. (Os01t0800701-00);Transcript variants=Os01t0800701-00
LODGING_S1_33923781	1	33923781	33908546	33936772	28.227	8	Os01g0800800	33913713	33914616	Hypothetical protein. (Os01t0800800-01);Transcript variants=Os01t0800800-01
LODGING_S1_33923781	1	33923781	33908546	33936772	28.227	8	Os01g0800900	33917599	33918536	Conserved hypothetical protein. (Os01t0800900-01);Transcript variants=Os01t0800900-01;Oryzabase Gene Symbol Synonym(s)=Os_F0743
LODGING_S1_33923781	1	33923781	33908546	33936772	28.227	8	Os01g0800950	33919478	33924307	Non-protein coding transcript. (Os01t0800950-00);Transcript variants=Os01t0800950-00
LODGING_S1_33923781	1	33923781	33908546	33936772	28.227	8	Os01g0801000	33919497	33924589	Similar to Apurinic endonuclease-redox protein (DNA-(apurinic or apyrimidinic site) lyase) (EC 4.2.99.18). (Os01t0801000-01);Transcript variants=Os01t0801000-01;Oryzabase Gene Name Synonym(s)=AP endonuclease
LODGING_S1_33923781	1	33923781	33908546	33936772	28.227	8	Os01g0801100	33926609	33929782	Similar to Apurinic endonuclease-redox protein (DNA-(apurinic or apyrimidinic site) lyase) (EC 4.2.99.18). (Os01t0801100-01);Transcript variants=Os01t0801100-01;Oryzabase Gene Name Synonym(s)=AP endonuclease
LODGING_S1_33923781	1	33923781	33908546	33936772	28.227	8	Os01g0801150	33927417	33929516	Non-protein coding transcript. (Os01t0801150-00);Transcript variants=Os01t0801150-00
LODGING_S1_33923781	1	33923781	33908546	33936772	28.227	8	Os01g0801200	33930232	33932942	Conserved hypothetical protein. (Os01t0801200-01);Conserved hypothetical protein. (Os01t0801200-02);Transcript variants=Os01t0801200-01,Os01t0801200-02
LODGING_S1_33924872	1	33924872	33908546	33936772	28.227	8	Os01g0800701	33911374	33911703	Non-protein coding transcript. (Os01t0800701-00);Transcript variants=Os01t0800701-00
LODGING_S1_33924872	1	33924872	33908546	33936772	28.227	8	Os01g0800800	33913713	33914616	Hypothetical protein. (Os01t0800800-01);Transcript variants=Os01t0800800-01
LODGING_S1_33924872	1	33924872	33908546	33936772	28.227	8	Os01g0800900	33917599	33918536	Conserved hypothetical protein. (Os01t0800900-01);Transcript variants=Os01t0800900-01;Oryzabase Gene Symbol Synonym(s)=Os_F0743
LODGING_S1_33924872	1	33924872	33908546	33936772	28.227	8	Os01g0800950	33919478	33924307	Non-protein coding transcript. (Os01t0800950-00);Transcript variants=Os01t0800950-00
LODGING_S1_33924872	1	33924872	33908546	33936772	28.227	8	Os01g0801000	33919497	33924589	Similar to Apurinic endonuclease-redox protein (DNA-(apurinic or apyrimidinic site) lyase) (EC 4.2.99.18). (Os01t0801000-01);Transcript variants=Os01t0801000-01;Oryzabase Gene Name Synonym(s)=AP endonuclease
LODGING_S1_33924872	1	33924872	33908546	33936772	28.227	8	Os01g0801100	33926609	33929782	Similar to Apurinic endonuclease-redox protein (DNA-(apurinic or apyrimidinic site) lyase) (EC 4.2.99.18). (Os01t0801100-01);Transcript variants=Os01t0801100-01;Oryzabase Gene Name Synonym(s)=AP endonuclease
LODGING_S1_33924872	1	33924872	33908546	33936772	28.227	8	Os01g0801150	33927417	33929516	Non-protein coding transcript. (Os01t0801150-00);Transcript variants=Os01t0801150-00
LODGING_S1_33924872	1	33924872	33908546	33936772	28.227	8	Os01g0801200	33930232	33932942	Conserved hypothetical protein. (Os01t0801200-01);Conserved hypothetical protein. (Os01t0801200-02);Transcript variants=Os01t0801200-01,Os01t0801200-02
LODGING_S1_33925358	1	33925358	33908546	33936772	28.227	8	Os01g0800701	33911374	33911703	Non-protein coding transcript. (Os01t0800701-00);Transcript variants=Os01t0800701-00
LODGING_S1_33925358	1	33925358	33908546	33936772	28.227	8	Os01g0800800	33913713	33914616	Hypothetical protein. (Os01t0800800-01);Transcript variants=Os01t0800800-01
LODGING_S1_33925358	1	33925358	33908546	33936772	28.227	8	Os01g0800900	33917599	33918536	Conserved hypothetical protein. (Os01t0800900-01);Transcript variants=Os01t0800900-01;Oryzabase Gene Symbol Synonym(s)=Os_F0743
LODGING_S1_33925358	1	33925358	33908546	33936772	28.227	8	Os01g0800950	33919478	33924307	Non-protein coding transcript. (Os01t0800950-00);Transcript variants=Os01t0800950-00
LODGING_S1_33925358	1	33925358	33908546	33936772	28.227	8	Os01g0801000	33919497	33924589	Similar to Apurinic endonuclease-redox protein (DNA-(apurinic or apyrimidinic site) lyase) (EC 4.2.99.18). (Os01t0801000-01);Transcript variants=Os01t0801000-01;Oryzabase Gene Name Synonym(s)=AP endonuclease
LODGING_S1_33925358	1	33925358	33908546	33936772	28.227	8	Os01g0801100	33926609	33929782	Similar to Apurinic endonuclease-redox protein (DNA-(apurinic or apyrimidinic site) lyase) (EC 4.2.99.18). (Os01t0801100-01);Transcript variants=Os01t0801100-01;Oryzabase Gene Name Synonym(s)=AP endonuclease
LODGING_S1_33925358	1	33925358	33908546	33936772	28.227	8	Os01g0801150	33927417	33929516	Non-protein coding transcript. (Os01t0801150-00);Transcript variants=Os01t0801150-00
LODGING_S1_33925358	1	33925358	33908546	33936772	28.227	8	Os01g0801200	33930232	33932942	Conserved hypothetical protein. (Os01t0801200-01);Conserved hypothetical protein. (Os01t0801200-02);Transcript variants=Os01t0801200-01,Os01t0801200-02
LODGING_S1_33925707	1	33925707	33908546	33936772	28.227	8	Os01g0800701	33911374	33911703	Non-protein coding transcript. (Os01t0800701-00);Transcript variants=Os01t0800701-00
LODGING_S1_33925707	1	33925707	33908546	33936772	28.227	8	Os01g0800800	33913713	33914616	Hypothetical protein. (Os01t0800800-01);Transcript variants=Os01t0800800-01
LODGING_S1_33925707	1	33925707	33908546	33936772	28.227	8	Os01g0800900	33917599	33918536	Conserved hypothetical protein. (Os01t0800900-01);Transcript variants=Os01t0800900-01;Oryzabase Gene Symbol Synonym(s)=Os_F0743
LODGING_S1_33925707	1	33925707	33908546	33936772	28.227	8	Os01g0800950	33919478	33924307	Non-protein coding transcript. (Os01t0800950-00);Transcript variants=Os01t0800950-00
LODGING_S1_33925707	1	33925707	33908546	33936772	28.227	8	Os01g0801000	33919497	33924589	Similar to Apurinic endonuclease-redox protein (DNA-(apurinic or apyrimidinic site) lyase) (EC 4.2.99.18). (Os01t0801000-01);Transcript variants=Os01t0801000-01;Oryzabase Gene Name Synonym(s)=AP endonuclease
LODGING_S1_33925707	1	33925707	33908546	33936772	28.227	8	Os01g0801100	33926609	33929782	Similar to Apurinic endonuclease-redox protein (DNA-(apurinic or apyrimidinic site) lyase) (EC 4.2.99.18). (Os01t0801100-01);Transcript variants=Os01t0801100-01;Oryzabase Gene Name Synonym(s)=AP endonuclease
LODGING_S1_33925707	1	33925707	33908546	33936772	28.227	8	Os01g0801150	33927417	33929516	Non-protein coding transcript. (Os01t0801150-00);Transcript variants=Os01t0801150-00
LODGING_S1_33925707	1	33925707	33908546	33936772	28.227	8	Os01g0801200	33930232	33932942	Conserved hypothetical protein. (Os01t0801200-01);Conserved hypothetical protein. (Os01t0801200-02);Transcript variants=Os01t0801200-01,Os01t0801200-02
LODGING_S1_33929519	1	33929519	33908546	33936772	28.227	8	Os01g0800701	33911374	33911703	Non-protein coding transcript. (Os01t0800701-00);Transcript variants=Os01t0800701-00
LODGING_S1_33929519	1	33929519	33908546	33936772	28.227	8	Os01g0800800	33913713	33914616	Hypothetical protein. (Os01t0800800-01);Transcript variants=Os01t0800800-01
LODGING_S1_33929519	1	33929519	33908546	33936772	28.227	8	Os01g0800900	33917599	33918536	Conserved hypothetical protein. (Os01t0800900-01);Transcript variants=Os01t0800900-01;Oryzabase Gene Symbol Synonym(s)=Os_F0743
LODGING_S1_33929519	1	33929519	33908546	33936772	28.227	8	Os01g0800950	33919478	33924307	Non-protein coding transcript. (Os01t0800950-00);Transcript variants=Os01t0800950-00
LODGING_S1_33929519	1	33929519	33908546	33936772	28.227	8	Os01g0801000	33919497	33924589	Similar to Apurinic endonuclease-redox protein (DNA-(apurinic or apyrimidinic site) lyase) (EC 4.2.99.18). (Os01t0801000-01);Transcript variants=Os01t0801000-01;Oryzabase Gene Name Synonym(s)=AP endonuclease
LODGING_S1_33929519	1	33929519	33908546	33936772	28.227	8	Os01g0801100	33926609	33929782	Similar to Apurinic endonuclease-redox protein (DNA-(apurinic or apyrimidinic site) lyase) (EC 4.2.99.18). (Os01t0801100-01);Transcript variants=Os01t0801100-01;Oryzabase Gene Name Synonym(s)=AP endonuclease
LODGING_S1_33929519	1	33929519	33908546	33936772	28.227	8	Os01g0801150	33927417	33929516	Non-protein coding transcript. (Os01t0801150-00);Transcript variants=Os01t0801150-00
LODGING_S1_33929519	1	33929519	33908546	33936772	28.227	8	Os01g0801200	33930232	33932942	Conserved hypothetical protein. (Os01t0801200-01);Conserved hypothetical protein. (Os01t0801200-02);Transcript variants=Os01t0801200-01,Os01t0801200-02
LODGING_S1_33929697	1	33929697	33908546	33936772	28.227	8	Os01g0800701	33911374	33911703	Non-protein coding transcript. (Os01t0800701-00);Transcript variants=Os01t0800701-00
LODGING_S1_33929697	1	33929697	33908546	33936772	28.227	8	Os01g0800800	33913713	33914616	Hypothetical protein. (Os01t0800800-01);Transcript variants=Os01t0800800-01
LODGING_S1_33929697	1	33929697	33908546	33936772	28.227	8	Os01g0800900	33917599	33918536	Conserved hypothetical protein. (Os01t0800900-01);Transcript variants=Os01t0800900-01;Oryzabase Gene Symbol Synonym(s)=Os_F0743
LODGING_S1_33929697	1	33929697	33908546	33936772	28.227	8	Os01g0800950	33919478	33924307	Non-protein coding transcript. (Os01t0800950-00);Transcript variants=Os01t0800950-00
LODGING_S1_33929697	1	33929697	33908546	33936772	28.227	8	Os01g0801000	33919497	33924589	Similar to Apurinic endonuclease-redox protein (DNA-(apurinic or apyrimidinic site) lyase) (EC 4.2.99.18). (Os01t0801000-01);Transcript variants=Os01t0801000-01;Oryzabase Gene Name Synonym(s)=AP endonuclease
LODGING_S1_33929697	1	33929697	33908546	33936772	28.227	8	Os01g0801100	33926609	33929782	Similar to Apurinic endonuclease-redox protein (DNA-(apurinic or apyrimidinic site) lyase) (EC 4.2.99.18). (Os01t0801100-01);Transcript variants=Os01t0801100-01;Oryzabase Gene Name Synonym(s)=AP endonuclease
LODGING_S1_33929697	1	33929697	33908546	33936772	28.227	8	Os01g0801150	33927417	33929516	Non-protein coding transcript. (Os01t0801150-00);Transcript variants=Os01t0801150-00
LODGING_S1_33929697	1	33929697	33908546	33936772	28.227	8	Os01g0801200	33930232	33932942	Conserved hypothetical protein. (Os01t0801200-01);Conserved hypothetical protein. (Os01t0801200-02);Transcript variants=Os01t0801200-01,Os01t0801200-02
LODGING_S1_33930193	1	33930193	33908546	33936772	28.227	8	Os01g0800701	33911374	33911703	Non-protein coding transcript. (Os01t0800701-00);Transcript variants=Os01t0800701-00
LODGING_S1_33930193	1	33930193	33908546	33936772	28.227	8	Os01g0800800	33913713	33914616	Hypothetical protein. (Os01t0800800-01);Transcript variants=Os01t0800800-01
LODGING_S1_33930193	1	33930193	33908546	33936772	28.227	8	Os01g0800900	33917599	33918536	Conserved hypothetical protein. (Os01t0800900-01);Transcript variants=Os01t0800900-01;Oryzabase Gene Symbol Synonym(s)=Os_F0743
LODGING_S1_33930193	1	33930193	33908546	33936772	28.227	8	Os01g0800950	33919478	33924307	Non-protein coding transcript. (Os01t0800950-00);Transcript variants=Os01t0800950-00
LODGING_S1_33930193	1	33930193	33908546	33936772	28.227	8	Os01g0801000	33919497	33924589	Similar to Apurinic endonuclease-redox protein (DNA-(apurinic or apyrimidinic site) lyase) (EC 4.2.99.18). (Os01t0801000-01);Transcript variants=Os01t0801000-01;Oryzabase Gene Name Synonym(s)=AP endonuclease
LODGING_S1_33930193	1	33930193	33908546	33936772	28.227	8	Os01g0801100	33926609	33929782	Similar to Apurinic endonuclease-redox protein (DNA-(apurinic or apyrimidinic site) lyase) (EC 4.2.99.18). (Os01t0801100-01);Transcript variants=Os01t0801100-01;Oryzabase Gene Name Synonym(s)=AP endonuclease
LODGING_S1_33930193	1	33930193	33908546	33936772	28.227	8	Os01g0801150	33927417	33929516	Non-protein coding transcript. (Os01t0801150-00);Transcript variants=Os01t0801150-00
LODGING_S1_33930193	1	33930193	33908546	33936772	28.227	8	Os01g0801200	33930232	33932942	Conserved hypothetical protein. (Os01t0801200-01);Conserved hypothetical protein. (Os01t0801200-02);Transcript variants=Os01t0801200-01,Os01t0801200-02
LODGING_S1_33930410	1	33930410	33908546	33936772	28.227	8	Os01g0800701	33911374	33911703	Non-protein coding transcript. (Os01t0800701-00);Transcript variants=Os01t0800701-00
LODGING_S1_33930410	1	33930410	33908546	33936772	28.227	8	Os01g0800800	33913713	33914616	Hypothetical protein. (Os01t0800800-01);Transcript variants=Os01t0800800-01
LODGING_S1_33930410	1	33930410	33908546	33936772	28.227	8	Os01g0800900	33917599	33918536	Conserved hypothetical protein. (Os01t0800900-01);Transcript variants=Os01t0800900-01;Oryzabase Gene Symbol Synonym(s)=Os_F0743
LODGING_S1_33930410	1	33930410	33908546	33936772	28.227	8	Os01g0800950	33919478	33924307	Non-protein coding transcript. (Os01t0800950-00);Transcript variants=Os01t0800950-00
LODGING_S1_33930410	1	33930410	33908546	33936772	28.227	8	Os01g0801000	33919497	33924589	Similar to Apurinic endonuclease-redox protein (DNA-(apurinic or apyrimidinic site) lyase) (EC 4.2.99.18). (Os01t0801000-01);Transcript variants=Os01t0801000-01;Oryzabase Gene Name Synonym(s)=AP endonuclease
LODGING_S1_33930410	1	33930410	33908546	33936772	28.227	8	Os01g0801100	33926609	33929782	Similar to Apurinic endonuclease-redox protein (DNA-(apurinic or apyrimidinic site) lyase) (EC 4.2.99.18). (Os01t0801100-01);Transcript variants=Os01t0801100-01;Oryzabase Gene Name Synonym(s)=AP endonuclease
LODGING_S1_33930410	1	33930410	33908546	33936772	28.227	8	Os01g0801150	33927417	33929516	Non-protein coding transcript. (Os01t0801150-00);Transcript variants=Os01t0801150-00
LODGING_S1_33930410	1	33930410	33908546	33936772	28.227	8	Os01g0801200	33930232	33932942	Conserved hypothetical protein. (Os01t0801200-01);Conserved hypothetical protein. (Os01t0801200-02);Transcript variants=Os01t0801200-01,Os01t0801200-02
LODGING_S1_33931523	1	33931523	33908546	33936772	28.227	8	Os01g0800701	33911374	33911703	Non-protein coding transcript. (Os01t0800701-00);Transcript variants=Os01t0800701-00
LODGING_S1_33931523	1	33931523	33908546	33936772	28.227	8	Os01g0800800	33913713	33914616	Hypothetical protein. (Os01t0800800-01);Transcript variants=Os01t0800800-01
LODGING_S1_33931523	1	33931523	33908546	33936772	28.227	8	Os01g0800900	33917599	33918536	Conserved hypothetical protein. (Os01t0800900-01);Transcript variants=Os01t0800900-01;Oryzabase Gene Symbol Synonym(s)=Os_F0743
LODGING_S1_33931523	1	33931523	33908546	33936772	28.227	8	Os01g0800950	33919478	33924307	Non-protein coding transcript. (Os01t0800950-00);Transcript variants=Os01t0800950-00
LODGING_S1_33931523	1	33931523	33908546	33936772	28.227	8	Os01g0801000	33919497	33924589	Similar to Apurinic endonuclease-redox protein (DNA-(apurinic or apyrimidinic site) lyase) (EC 4.2.99.18). (Os01t0801000-01);Transcript variants=Os01t0801000-01;Oryzabase Gene Name Synonym(s)=AP endonuclease
LODGING_S1_33931523	1	33931523	33908546	33936772	28.227	8	Os01g0801100	33926609	33929782	Similar to Apurinic endonuclease-redox protein (DNA-(apurinic or apyrimidinic site) lyase) (EC 4.2.99.18). (Os01t0801100-01);Transcript variants=Os01t0801100-01;Oryzabase Gene Name Synonym(s)=AP endonuclease
LODGING_S1_33931523	1	33931523	33908546	33936772	28.227	8	Os01g0801150	33927417	33929516	Non-protein coding transcript. (Os01t0801150-00);Transcript variants=Os01t0801150-00
LODGING_S1_33931523	1	33931523	33908546	33936772	28.227	8	Os01g0801200	33930232	33932942	Conserved hypothetical protein. (Os01t0801200-01);Conserved hypothetical protein. (Os01t0801200-02);Transcript variants=Os01t0801200-01,Os01t0801200-02
LODGING_S1_33932448	1	33932448	33908546	33936772	28.227	8	Os01g0800701	33911374	33911703	Non-protein coding transcript. (Os01t0800701-00);Transcript variants=Os01t0800701-00
LODGING_S1_33932448	1	33932448	33908546	33936772	28.227	8	Os01g0800800	33913713	33914616	Hypothetical protein. (Os01t0800800-01);Transcript variants=Os01t0800800-01
LODGING_S1_33932448	1	33932448	33908546	33936772	28.227	8	Os01g0800900	33917599	33918536	Conserved hypothetical protein. (Os01t0800900-01);Transcript variants=Os01t0800900-01;Oryzabase Gene Symbol Synonym(s)=Os_F0743
LODGING_S1_33932448	1	33932448	33908546	33936772	28.227	8	Os01g0800950	33919478	33924307	Non-protein coding transcript. (Os01t0800950-00);Transcript variants=Os01t0800950-00
LODGING_S1_33932448	1	33932448	33908546	33936772	28.227	8	Os01g0801000	33919497	33924589	Similar to Apurinic endonuclease-redox protein (DNA-(apurinic or apyrimidinic site) lyase) (EC 4.2.99.18). (Os01t0801000-01);Transcript variants=Os01t0801000-01;Oryzabase Gene Name Synonym(s)=AP endonuclease
LODGING_S1_33932448	1	33932448	33908546	33936772	28.227	8	Os01g0801100	33926609	33929782	Similar to Apurinic endonuclease-redox protein (DNA-(apurinic or apyrimidinic site) lyase) (EC 4.2.99.18). (Os01t0801100-01);Transcript variants=Os01t0801100-01;Oryzabase Gene Name Synonym(s)=AP endonuclease
LODGING_S1_33932448	1	33932448	33908546	33936772	28.227	8	Os01g0801150	33927417	33929516	Non-protein coding transcript. (Os01t0801150-00);Transcript variants=Os01t0801150-00
LODGING_S1_33932448	1	33932448	33908546	33936772	28.227	8	Os01g0801200	33930232	33932942	Conserved hypothetical protein. (Os01t0801200-01);Conserved hypothetical protein. (Os01t0801200-02);Transcript variants=Os01t0801200-01,Os01t0801200-02
LODGING_S1_33960159	1	33960159	33949301	33964032	14.732	5	Os01g0801500	33949387	33951631	Beta-1,3-glucanase precursor. (Os01t0801500-01);Transcript variants=Os01t0801500-01;Oryzabase Gene Symbol Synonym(s)=Gns7;Oryzabase Gene Name Synonym(s)=beta-1, 3-glucanase 7
LODGING_S1_33960159	1	33960159	33949301	33964032	14.732	5	Os01g0801600	33952187	33956006	Similar to Glycerol-3-phosphate dehydrogenase. (Os01t0801600-01);Transcript variants=Os01t0801600-01
LODGING_S1_33960159	1	33960159	33949301	33964032	14.732	5	Os01g0801700	33956754	33960102	Homolog of Arabidopsis GCD1 (GAMETE CELLS DEFECTIVE1), Early embryogenesis and endosperm development (Os01t0801700-01);Transcript variants=Os01t0801700-01;RAP-DB Gene Symbol Synonym(s)=OsGCD1;RAP-DB Gene Name Synonym(s)=GAMETE CELLS DEFECTIVE1;CGSNL Gene Symbol=GCD1;CGSNL Gene Name=GAMETE CELLS DEFECTIVE 1;Oryzabase Gene Symbol Synonym(s)=OsGCD1;Oryzabase Gene Name Synonym(s)=GAMETE CELLS DEFECTI…
LODGING_S1_33960159	1	33960159	33949301	33964032	14.732	5	Os01g0801800	33960315	33961060	Hypothetical gene. (Os01t0801800-01);Transcript variants=Os01t0801800-01
LODGING_S1_33960159	1	33960159	33949301	33964032	14.732	5	Os01g0801901	33961844	33963347	Similar to Transcription factor (Fragment). (Os01t0801901-00);Transcript variants=Os01t0801901-00;CGSNL Gene Symbol=BZIP7;CGSNL Gene Name=b-ZIP TRANSCRIPTION FACTOR 7;Oryzabase Gene Symbol Synonym(s)=OsbZIP07, OsbZIP7;Oryzabase Gene Name Synonym(s)=b-ZIP transcription factor 07
LODGING_S1_33973676	1	33973676	33964826	33980355	15.53	3	Os01g0802000	33968744	33970803	Zinc finger, RING/FYVE/PHD-type domain containing protein. (Os01t0802000-01);Transcript variants=Os01t0802000-01;Oryzabase Gene Symbol Synonym(s)=OsRFPH2-12;Oryzabase Gene Name Synonym(s)=RING finger protein OsRFPH2-12, RING-H2 protein 12
LODGING_S1_33973676	1	33973676	33964826	33980355	15.53	3	Os01g0802100	33971226	33976464	4-diphosphocytidyl-2-C-methyl-D-erythritol kinase, Isoprenoid biosynthesis, Chloroplast development (Os01t0802100-01);Transcript variants=Os01t0802100-01;RAP-DB Gene Symbol Synonym(s)=OsIspE, IspE, OsCMK, CMK;RAP-DB Gene Name Synonym(s)=4-diphosphocytidyl-2-C-methyl-D-erythritol kinase;Oryzabase Gene Symbol Synonym(s)=OsCMK, CMK, OsIspE, IspE;Oryzabase Gene Name Synonym(s)=4-(cytidine 5'-diphosph…
LODGING_S1_33973676	1	33973676	33964826	33980355	15.53	3	Os01g0802200	33976537	33977291	Conserved hypothetical protein. (Os01t0802200-01);Transcript variants=Os01t0802200-01
LODGING_S1_33975764	1	33975764	33964826	33980355	15.53	3	Os01g0802000	33968744	33970803	Zinc finger, RING/FYVE/PHD-type domain containing protein. (Os01t0802000-01);Transcript variants=Os01t0802000-01;Oryzabase Gene Symbol Synonym(s)=OsRFPH2-12;Oryzabase Gene Name Synonym(s)=RING finger protein OsRFPH2-12, RING-H2 protein 12
LODGING_S1_33975764	1	33975764	33964826	33980355	15.53	3	Os01g0802100	33971226	33976464	4-diphosphocytidyl-2-C-methyl-D-erythritol kinase, Isoprenoid biosynthesis, Chloroplast development (Os01t0802100-01);Transcript variants=Os01t0802100-01;RAP-DB Gene Symbol Synonym(s)=OsIspE, IspE, OsCMK, CMK;RAP-DB Gene Name Synonym(s)=4-diphosphocytidyl-2-C-methyl-D-erythritol kinase;Oryzabase Gene Symbol Synonym(s)=OsCMK, CMK, OsIspE, IspE;Oryzabase Gene Name Synonym(s)=4-(cytidine 5'-diphosph…
LODGING_S1_33975764	1	33975764	33964826	33980355	15.53	3	Os01g0802200	33976537	33977291	Conserved hypothetical protein. (Os01t0802200-01);Transcript variants=Os01t0802200-01
LODGING_S1_34042396	1	34042396	34042077	34047387	5.311	1	Os01g0803300	34043179	34044975	Protein of unknown function DUF6, transmembrane domain containing protein. (Os01t0803300-01);Transcript variants=Os01t0803300-01
LODGING_S1_34118929	1	34118929	34116911	34122379	5.469	1	Os01g0804150	34112913	34117872	Conserved hypothetical protein. (Os01t0804150-00);Transcript variants=Os01t0804150-00
LODGING_S1_34144200	1	34144200	34144200	34145483	1.284	1	Os01g0805400	34141778	34145201	Cytokinin glycosyltransferase (Os01t0805400-01);Transcript variants=Os01t0805400-01;RAP-DB Gene Symbol Synonym(s)=Os6;Oryzabase Gene Symbol Synonym(s)=OsEnS-18;Oryzabase Gene Name Synonym(s)=endosperm-specific gene 18
LODGING_S1_41906122	1	41906122	41904749	41906122	1.374	1	Os01g0951800	41904236	41907449	Tetratricopeptide repeat 11 Fission 1 protein domain containing protein. (Os01t0951800-01);Transcript variants=Os01t0951800-01
LODGING_S2_13534059	2	13534059	13527443	13573289	45.847	2	Os02g0332200	13560755	13565938	Similar to T-complex protein 1 delta subunit. (Os02t0332200-01);Similar to T-complex protein 1, delta subunit. (Os02t0332200-02);Transcript variants=Os02t0332200-01,Os02t0332200-02
LODGING_S2_13534059	2	13534059	13527443	13573289	45.847	2	Os02g0332450	13568044	13570902	Hypothetical conserved gene. (Os02t0332450-00);Transcript variants=Os02t0332450-00
LODGING_S2_20183895	2	20183895	20179573	20185542	5.97	2	Os02g0543300	20178901	20182030	Protein synthesis factor, GTP-binding domain containing protein. (Os02t0543300-00);Transcript variants=Os02t0543300-00
LODGING_S2_20183895	2	20183895	20179573	20185542	5.97	2	Os02g0543400	20182213	20186136	WD40 repeat-like domain containing protein. (Os02t0543400-01);Transcript variants=Os02t0543400-01;Oryzabase Gene Symbol Synonym(s)=OsWD40-45
LODGING_S3_24496200	3	24496200	24466678	24536535	69.858	6	Os03g0638400	24466606	24473558	Similar to OSIGBa0153E02-OSIGBa0093I20.19 protein. (Os03t0638400-01);Transcript variants=Os03t0638400-01
LODGING_S3_24496200	3	24496200	24466678	24536535	69.858	6	Os03g0638800	24476060	24480927	Similar to ATP binding protein. (Os03t0638800-01);Transcript variants=Os03t0638800-01
LODGING_S3_24496200	3	24496200	24466678	24536535	69.858	6	Os03g0638900	24487877	24489307	Cyclin-like F-box domain containing protein. (Os03t0638900-01);Transcript variants=Os03t0638900-01;Oryzabase Gene Symbol Synonym(s)=OsFbox157, Os_F0188;Oryzabase Gene Name Synonym(s)=F-box protein 157
LODGING_S3_24496200	3	24496200	24466678	24536535	69.858	6	Os03g0639100	24514494	24515219	Hypothetical conserved gene. (Os03t0639100-00);Transcript variants=Os03t0639100-00
LODGING_S3_24496200	3	24496200	24466678	24536535	69.858	6	Os03g0639200	24518166	24527426	Similar to DIRP family protein, expressed. (Os03t0639200-01);Transcript variants=Os03t0639200-01
LODGING_S3_24496200	3	24496200	24466678	24536535	69.858	6	Os03g0639233	24528339	24528683	Similar to NADH dehydrogenase subunit K. (Os03t0639233-00);Transcript variants=Os03t0639233-00
LODGING_S3_24572839	3	24572839	24561422	24609307	47.886	4	Os03g0639400	24564913	24565726	Pectinesterase inhibitor domain containing protein. (Os03t0639400-01);Transcript variants=Os03t0639400-01
LODGING_S3_24572839	3	24572839	24561422	24609307	47.886	4	Os03g0639600	24574540	24579212	Similar to Zinc-finger protein Lsd1. (Os03t0639600-01);Transcript variants=Os03t0639600-01;Oryzabase Gene Symbol Synonym(s)=OsLSD2
LODGING_S3_24572839	3	24572839	24561422	24609307	47.886	4	Os03g0639700	24591421	24596437	Similar to protein recA. (Os03t0639700-01);Transcript variants=Os03t0639700-01;Oryzabase Gene Symbol Synonym(s)=RecA
LODGING_S3_24572839	3	24572839	24561422	24609307	47.886	4	Os03g0639800	24596843	24600376	Snf7 family protein. (Os03t0639800-01);Transcript variants=Os03t0639800-01;Oryzabase Gene Symbol Synonym(s)=OsVPS2, VPS2;Oryzabase Gene Name Synonym(s)=VPS2 component of ESCRT-III complex, ESCRT-III complex VPS2 component
LODGING_S3_24602328	3	24602328	24561422	24609307	47.886	4	Os03g0639400	24564913	24565726	Pectinesterase inhibitor domain containing protein. (Os03t0639400-01);Transcript variants=Os03t0639400-01
LODGING_S3_24602328	3	24602328	24561422	24609307	47.886	4	Os03g0639600	24574540	24579212	Similar to Zinc-finger protein Lsd1. (Os03t0639600-01);Transcript variants=Os03t0639600-01;Oryzabase Gene Symbol Synonym(s)=OsLSD2
LODGING_S3_24602328	3	24602328	24561422	24609307	47.886	4	Os03g0639700	24591421	24596437	Similar to protein recA. (Os03t0639700-01);Transcript variants=Os03t0639700-01;Oryzabase Gene Symbol Synonym(s)=RecA
LODGING_S3_24602328	3	24602328	24561422	24609307	47.886	4	Os03g0639800	24596843	24600376	Snf7 family protein. (Os03t0639800-01);Transcript variants=Os03t0639800-01;Oryzabase Gene Symbol Synonym(s)=OsVPS2, VPS2;Oryzabase Gene Name Synonym(s)=VPS2 component of ESCRT-III complex, ESCRT-III complex VPS2 component
LODGING_S3_24607909	3	24607909	24561422	24609307	47.886	4	Os03g0639400	24564913	24565726	Pectinesterase inhibitor domain containing protein. (Os03t0639400-01);Transcript variants=Os03t0639400-01
LODGING_S3_24607909	3	24607909	24561422	24609307	47.886	4	Os03g0639600	24574540	24579212	Similar to Zinc-finger protein Lsd1. (Os03t0639600-01);Transcript variants=Os03t0639600-01;Oryzabase Gene Symbol Synonym(s)=OsLSD2
LODGING_S3_24607909	3	24607909	24561422	24609307	47.886	4	Os03g0639700	24591421	24596437	Similar to protein recA. (Os03t0639700-01);Transcript variants=Os03t0639700-01;Oryzabase Gene Symbol Synonym(s)=RecA
LODGING_S3_24607909	3	24607909	24561422	24609307	47.886	4	Os03g0639800	24596843	24600376	Snf7 family protein. (Os03t0639800-01);Transcript variants=Os03t0639800-01;Oryzabase Gene Symbol Synonym(s)=OsVPS2, VPS2;Oryzabase Gene Name Synonym(s)=VPS2 component of ESCRT-III complex, ESCRT-III complex VPS2 component
LODGING_S3_24637241	3	24637241	24635278	24644070	8.793	1	Os03g0640400	24638186	24641449	KxDL motif-containing protein, Component of HLH-bHLH protein complex, Control of leaf angle and grain size (Os03t0640400-01);Transcript variants=Os03t0640400-01;RAP-DB Gene Symbol Synonym(s)=LO9-177;Oryzabase Gene Symbol Synonym(s)=LO9-177
LODGING_S3_24654045	3	24654045	24650630	24663793	13.164	2	Os03g0640800	24651848	24657650	Class III homeodomain Leu zipper (HD-Zip III) family member, Control of plant type architecture and leaf development (Os03t0640800-01);Similar to cDNA clone:J033124M18, full insert sequence. (Os03t0640800-02);Similar to cDNA clone:J033124M18, full insert sequence. (Os03t0640800-03);Transcript variants=Os03t0640800-01,Os03t0640800-02,Os03t0640800-03;RAP-DB Gene Symbol Synonym(s)=OSHB4, OsHox32, HO…
LODGING_S3_24654045	3	24654045	24650630	24663793	13.164	2	Os03g0640825	24652014	24657602	Hypothetical protein. (Os03t0640825-00);Transcript variants=Os03t0640825-00
LODGING_S4_18787438	4	18787438	18756974	18789311	32.338	5	Os04g0382400	18757823	18758848	Similar to OSIGBa0092E09.7 protein. (Os04t0382400-01);Transcript variants=Os04t0382400-01
LODGING_S4_18787438	4	18787438	18756974	18789311	32.338	5	Os04g0382550	18766312	18769229	Conserved hypothetical protein. (Os04t0382550-00);Transcript variants=Os04t0382550-00
LODGING_S4_18787438	4	18787438	18756974	18789311	32.338	5	Os04g0382700	18770713	18776122	Vacuolar protein sorting-associated protein 11 domain containing protein. (Os04t0382700-01);ATVPS11 (Arabidopsis thaliana vacuolar protein sorting 11); transporter. (Os04t0382700-02);Transcript variants=Os04t0382700-01,Os04t0382700-02
LODGING_S4_18787438	4	18787438	18756974	18789311	32.338	5	Os04g0382800	18779947	18783319	Conserved hypothetical protein. (Os04t0382800-00);Transcript variants=Os04t0382800-00
LODGING_S4_18787438	4	18787438	18756974	18789311	32.338	5	Os04g0382900	18786423	18787210	Conserved hypothetical protein. (Os04t0382900-01);Transcript variants=Os04t0382900-01;CGSNL Gene Symbol=RALF14;CGSNL Gene Name=RAPID ALKALIZATION FACTOR 14;Oryzabase Gene Symbol Synonym(s)=OsRALF-14, OsRALF14, RALF-14;Oryzabase Gene Name Synonym(s)=Rapid alkalization factor 14
LODGING_S6_23469490	6	23469490	23468045	23489208	21.164	1	Os06g0596300	23467234	23471674	Similar to Acyl-ACP thioesterase (Fragment). (Os06t0596300-01);Transcript variants=Os06t0596300-01
LODGING_S6_28039983	6	28039983	28036975	28042369	5.395	1	Os06g0675600	28037569	28041881	NAC transcription factor, Positive regulator of heading and senescence during the reproductive phase (Os06t0675600-01);Transcript variants=Os06t0675600-01;RAP-DB Gene Symbol Synonym(s)=OsY37, ONAC011;RAP-DB Gene Name Synonym(s)=Oryza sativa Yellow37;CGSNL Gene Symbol=Y37;CGSNL Gene Name=YELLOW 37;Oryzabase Gene Symbol Synonym(s)=NAC11, ONAC011, ONAC11, OMTN4, OsY37, OsY37N, OsY37I, OsNAC1;Oryzaba…
LODGING_S6_28040916	6	28040916	28036975	28042369	5.395	1	Os06g0675600	28037569	28041881	NAC transcription factor, Positive regulator of heading and senescence during the reproductive phase (Os06t0675600-01);Transcript variants=Os06t0675600-01;RAP-DB Gene Symbol Synonym(s)=OsY37, ONAC011;RAP-DB Gene Name Synonym(s)=Oryza sativa Yellow37;CGSNL Gene Symbol=Y37;CGSNL Gene Name=YELLOW 37;Oryzabase Gene Symbol Synonym(s)=NAC11, ONAC011, ONAC11, OMTN4, OsY37, OsY37N, OsY37I, OsNAC1;Oryzaba…
LODGING_S6_28040919	6	28040919	28036975	28042369	5.395	1	Os06g0675600	28037569	28041881	NAC transcription factor, Positive regulator of heading and senescence during the reproductive phase (Os06t0675600-01);Transcript variants=Os06t0675600-01;RAP-DB Gene Symbol Synonym(s)=OsY37, ONAC011;RAP-DB Gene Name Synonym(s)=Oryza sativa Yellow37;CGSNL Gene Symbol=Y37;CGSNL Gene Name=YELLOW 37;Oryzabase Gene Symbol Synonym(s)=NAC11, ONAC011, ONAC11, OMTN4, OsY37, OsY37N, OsY37I, OsNAC1;Oryzaba…
LODGING_S6_28041187	6	28041187	28036975	28042369	5.395	1	Os06g0675600	28037569	28041881	NAC transcription factor, Positive regulator of heading and senescence during the reproductive phase (Os06t0675600-01);Transcript variants=Os06t0675600-01;RAP-DB Gene Symbol Synonym(s)=OsY37, ONAC011;RAP-DB Gene Name Synonym(s)=Oryza sativa Yellow37;CGSNL Gene Symbol=Y37;CGSNL Gene Name=YELLOW 37;Oryzabase Gene Symbol Synonym(s)=NAC11, ONAC011, ONAC11, OMTN4, OsY37, OsY37N, OsY37I, OsNAC1;Oryzaba…
LODGING_S6_28052466	6	28052466	28052436	28052466	0.031	1	Os06g0675700	28045479	28054033	Similar to High pI alpha-glucosidase. (Os06t0675700-01);Transcript variants=Os06t0675700-01
LODGING_S7_3683922	7	3683922	3683890	3684590	0.701	1	Os07g0169100	3683525	3685666	Zinc finger A20 domain-containing stress-associated protein 18. (Os07t0169100-00);Transcript variants=Os07t0169100-00;CGSNL Gene Symbol=SAP18;CGSNL Gene Name=STRESS ASSOCIATED PROTEIN GENE 18;Oryzabase Gene Symbol Synonym(s)=OsSAP18;Oryzabase Gene Name Synonym(s)=stress-associated protein 18
LODGING_S7_18435459	7	18435459	18416252	18452565	36.314	3	Os07g0493200	18416304	18420418	Protein kinase, catalytic domain domain containing protein. (Os07t0493200-01);Transcript variants=Os07t0493200-01;CGSNL Gene Symbol=WAK72;CGSNL Gene Name=WALL-ASSOCIATED KINASE GENE 72;Oryzabase Gene Symbol Synonym(s)=OsWAK72, OsRLCK228, RLCK228;Oryzabase Gene Name Synonym(s)=Receptor-like Cytoplasmic Kinase 228
LODGING_S7_18435459	7	18435459	18416252	18452565	36.314	3	Os07g0493400	18427885	18431430	Similar to predicted protein. (Os07t0493400-01);Transcript variants=Os07t0493400-01
LODGING_S7_18435459	7	18435459	18416252	18452565	36.314	3	Os07g0493601	18428010	18429675	Hypothetical gene. (Os07t0493601-00);Transcript variants=Os07t0493601-00
LODGING_S7_18435471	7	18435471	18416252	18452565	36.314	3	Os07g0493200	18416304	18420418	Protein kinase, catalytic domain domain containing protein. (Os07t0493200-01);Transcript variants=Os07t0493200-01;CGSNL Gene Symbol=WAK72;CGSNL Gene Name=WALL-ASSOCIATED KINASE GENE 72;Oryzabase Gene Symbol Synonym(s)=OsWAK72, OsRLCK228, RLCK228;Oryzabase Gene Name Synonym(s)=Receptor-like Cytoplasmic Kinase 228
LODGING_S7_18435471	7	18435471	18416252	18452565	36.314	3	Os07g0493400	18427885	18431430	Similar to predicted protein. (Os07t0493400-01);Transcript variants=Os07t0493400-01
LODGING_S7_18435471	7	18435471	18416252	18452565	36.314	3	Os07g0493601	18428010	18429675	Hypothetical gene. (Os07t0493601-00);Transcript variants=Os07t0493601-00
LODGING_S7_18435472	7	18435472	18416252	18452565	36.314	3	Os07g0493200	18416304	18420418	Protein kinase, catalytic domain domain containing protein. (Os07t0493200-01);Transcript variants=Os07t0493200-01;CGSNL Gene Symbol=WAK72;CGSNL Gene Name=WALL-ASSOCIATED KINASE GENE 72;Oryzabase Gene Symbol Synonym(s)=OsWAK72, OsRLCK228, RLCK228;Oryzabase Gene Name Synonym(s)=Receptor-like Cytoplasmic Kinase 228
LODGING_S7_18435472	7	18435472	18416252	18452565	36.314	3	Os07g0493400	18427885	18431430	Similar to predicted protein. (Os07t0493400-01);Transcript variants=Os07t0493400-01
LODGING_S7_18435472	7	18435472	18416252	18452565	36.314	3	Os07g0493601	18428010	18429675	Hypothetical gene. (Os07t0493601-00);Transcript variants=Os07t0493601-00
LODGING_S7_18443524	7	18443524	18416252	18452565	36.314	3	Os07g0493200	18416304	18420418	Protein kinase, catalytic domain domain containing protein. (Os07t0493200-01);Transcript variants=Os07t0493200-01;CGSNL Gene Symbol=WAK72;CGSNL Gene Name=WALL-ASSOCIATED KINASE GENE 72;Oryzabase Gene Symbol Synonym(s)=OsWAK72, OsRLCK228, RLCK228;Oryzabase Gene Name Synonym(s)=Receptor-like Cytoplasmic Kinase 228
LODGING_S7_18443524	7	18443524	18416252	18452565	36.314	3	Os07g0493400	18427885	18431430	Similar to predicted protein. (Os07t0493400-01);Transcript variants=Os07t0493400-01
LODGING_S7_18443524	7	18443524	18416252	18452565	36.314	3	Os07g0493601	18428010	18429675	Hypothetical gene. (Os07t0493601-00);Transcript variants=Os07t0493601-00
LODGING_S7_18443725	7	18443725	18416252	18452565	36.314	3	Os07g0493200	18416304	18420418	Protein kinase, catalytic domain domain containing protein. (Os07t0493200-01);Transcript variants=Os07t0493200-01;CGSNL Gene Symbol=WAK72;CGSNL Gene Name=WALL-ASSOCIATED KINASE GENE 72;Oryzabase Gene Symbol Synonym(s)=OsWAK72, OsRLCK228, RLCK228;Oryzabase Gene Name Synonym(s)=Receptor-like Cytoplasmic Kinase 228
LODGING_S7_18443725	7	18443725	18416252	18452565	36.314	3	Os07g0493400	18427885	18431430	Similar to predicted protein. (Os07t0493400-01);Transcript variants=Os07t0493400-01
LODGING_S7_18443725	7	18443725	18416252	18452565	36.314	3	Os07g0493601	18428010	18429675	Hypothetical gene. (Os07t0493601-00);Transcript variants=Os07t0493601-00
LODGING_S7_18445675	7	18445675	18416252	18452565	36.314	3	Os07g0493200	18416304	18420418	Protein kinase, catalytic domain domain containing protein. (Os07t0493200-01);Transcript variants=Os07t0493200-01;CGSNL Gene Symbol=WAK72;CGSNL Gene Name=WALL-ASSOCIATED KINASE GENE 72;Oryzabase Gene Symbol Synonym(s)=OsWAK72, OsRLCK228, RLCK228;Oryzabase Gene Name Synonym(s)=Receptor-like Cytoplasmic Kinase 228
LODGING_S7_18445675	7	18445675	18416252	18452565	36.314	3	Os07g0493400	18427885	18431430	Similar to predicted protein. (Os07t0493400-01);Transcript variants=Os07t0493400-01
LODGING_S7_18445675	7	18445675	18416252	18452565	36.314	3	Os07g0493601	18428010	18429675	Hypothetical gene. (Os07t0493601-00);Transcript variants=Os07t0493601-00
LODGING_S7_18446141	7	18446141	18416252	18452565	36.314	3	Os07g0493200	18416304	18420418	Protein kinase, catalytic domain domain containing protein. (Os07t0493200-01);Transcript variants=Os07t0493200-01;CGSNL Gene Symbol=WAK72;CGSNL Gene Name=WALL-ASSOCIATED KINASE GENE 72;Oryzabase Gene Symbol Synonym(s)=OsWAK72, OsRLCK228, RLCK228;Oryzabase Gene Name Synonym(s)=Receptor-like Cytoplasmic Kinase 228
LODGING_S7_18446141	7	18446141	18416252	18452565	36.314	3	Os07g0493400	18427885	18431430	Similar to predicted protein. (Os07t0493400-01);Transcript variants=Os07t0493400-01
LODGING_S7_18446141	7	18446141	18416252	18452565	36.314	3	Os07g0493601	18428010	18429675	Hypothetical gene. (Os07t0493601-00);Transcript variants=Os07t0493601-00
LODGING_S8_25089263	8	25089263	25046392	25105799	59.408	6	Os08g0506350	25053426	25056287	Conserved hypothetical protein. (Os08t0506350-01);Transcript variants=Os08t0506350-01
LODGING_S8_25089263	8	25089263	25046392	25105799	59.408	6	Os08g0506400	25060794	25063403	Serine/threonine protein kinase domain containing protein. (Os08t0506400-01);Transcript variants=Os08t0506400-01;CGSNL Gene Symbol=RLCK257;CGSNL Gene Name=RECEPTOR-LIKE CYTOPLASMIC KINASE 257;Oryzabase Gene Symbol Synonym(s)=OsRLCK257;Oryzabase Gene Name Synonym(s)=Receptor-like Cytoplasmic Kinase 257
LODGING_S8_25089263	8	25089263	25046392	25105799	59.408	6	Os08g0506500	25064640	25066853	Similar to tRNA/rRNA methyltransferase (SpoU) family protein. (Os08t0506500-00);Transcript variants=Os08t0506500-00
LODGING_S8_25089263	8	25089263	25046392	25105799	59.408	6	Os08g0506700	25089523	25092373	Helix-loop-helix DNA-binding domain containing protein. (Os08t0506700-01);Transcript variants=Os08t0506700-01;Oryzabase Gene Symbol Synonym(s)=OsFBH1, OsbHLH112;Oryzabase Gene Name Synonym(s)=FLOWERING BHLH 1, basic helix-loop-helix protein 112
LODGING_S8_25089263	8	25089263	25046392	25105799	59.408	6	Os08g0506850	25092394	25092949	Hypothetical gene. (Os08t0506850-00);Transcript variants=Os08t0506850-00
LODGING_S8_25089263	8	25089263	25046392	25105799	59.408	6	Os08g0507000	25104735	25105616	Similar to Cyt-P450 monooxygenase. (Os08t0507000-00);Transcript variants=Os08t0507000-00
LODGING_S8_25324826	8	25324826	25309863	25330384	20.522	7	Os08g0510101	25310647	25311749	Similar to polygalacturonase inhibitor 1. (Os08t0510101-00);Transcript variants=Os08t0510101-00
LODGING_S8_25324826	8	25324826	25309863	25330384	20.522	7	Os08g0510300	25313546	25318570	Potassium uptake protein, kup domain containing protein. (Os08t0510300-01);Transcript variants=Os08t0510300-01;CGSNL Gene Symbol=HAK26;CGSNL Gene Name=HIGH-AFFINITY POTASSIUM(K+) TRANSPORTER 26;Oryzabase Gene Symbol Synonym(s)=OsHAK26;Oryzabase Gene Name Synonym(s)=High-affinity Potassium(K+) Transporter 26, Potassium transporter 26
LODGING_S8_25324826	8	25324826	25309863	25330384	20.522	7	Os08g0510400	25319041	25320717	Short-chain dehydrogenase/reductase SDR domain containing protein. (Os08t0510400-01);Transcript variants=Os08t0510400-01;Oryzabase Gene Name Synonym(s)=ketoacyIACP reductase
LODGING_S8_25324826	8	25324826	25309863	25330384	20.522	7	Os08g0510500	25321532	25325539	ENT domain containing protein. (Os08t0510500-01);ENT domain containing protein. (Os08t0510500-02);Transcript variants=Os08t0510500-01,Os08t0510500-02
LODGING_S8_25324826	8	25324826	25309863	25330384	20.522	7	Os08g0510601	25325664	25325736	Non-protein coding transcript. (Os08t0510601-00);Transcript variants=Os08t0510601-00
LODGING_S8_25324826	8	25324826	25309863	25330384	20.522	7	Os08g0510700	25326021	25329360	Homeodomain-like containing protein. (Os08t0510700-01);Hypothetical conserved gene. (Os08t0510700-02);Transcript variants=Os08t0510700-01,Os08t0510700-02;Oryzabase Gene Name Synonym(s)=MYB transcription factor
LODGING_S8_25324826	8	25324826	25309863	25330384	20.522	7	Os08g0510750	25328200	25329156	Hypothetical gene. (Os08t0510750-00);Transcript variants=Os08t0510750-00
LODGING_S8_25329396	8	25329396	25309863	25330384	20.522	7	Os08g0510101	25310647	25311749	Similar to polygalacturonase inhibitor 1. (Os08t0510101-00);Transcript variants=Os08t0510101-00
LODGING_S8_25329396	8	25329396	25309863	25330384	20.522	7	Os08g0510300	25313546	25318570	Potassium uptake protein, kup domain containing protein. (Os08t0510300-01);Transcript variants=Os08t0510300-01;CGSNL Gene Symbol=HAK26;CGSNL Gene Name=HIGH-AFFINITY POTASSIUM(K+) TRANSPORTER 26;Oryzabase Gene Symbol Synonym(s)=OsHAK26;Oryzabase Gene Name Synonym(s)=High-affinity Potassium(K+) Transporter 26, Potassium transporter 26
LODGING_S8_25329396	8	25329396	25309863	25330384	20.522	7	Os08g0510400	25319041	25320717	Short-chain dehydrogenase/reductase SDR domain containing protein. (Os08t0510400-01);Transcript variants=Os08t0510400-01;Oryzabase Gene Name Synonym(s)=ketoacyIACP reductase
LODGING_S8_25329396	8	25329396	25309863	25330384	20.522	7	Os08g0510500	25321532	25325539	ENT domain containing protein. (Os08t0510500-01);ENT domain containing protein. (Os08t0510500-02);Transcript variants=Os08t0510500-01,Os08t0510500-02
LODGING_S8_25329396	8	25329396	25309863	25330384	20.522	7	Os08g0510601	25325664	25325736	Non-protein coding transcript. (Os08t0510601-00);Transcript variants=Os08t0510601-00
LODGING_S8_25329396	8	25329396	25309863	25330384	20.522	7	Os08g0510700	25326021	25329360	Homeodomain-like containing protein. (Os08t0510700-01);Hypothetical conserved gene. (Os08t0510700-02);Transcript variants=Os08t0510700-01,Os08t0510700-02;Oryzabase Gene Name Synonym(s)=MYB transcription factor
LODGING_S8_25329396	8	25329396	25309863	25330384	20.522	7	Os08g0510750	25328200	25329156	Hypothetical gene. (Os08t0510750-00);Transcript variants=Os08t0510750-00
LODGING_S8_25329793	8	25329793	25309863	25330384	20.522	7	Os08g0510101	25310647	25311749	Similar to polygalacturonase inhibitor 1. (Os08t0510101-00);Transcript variants=Os08t0510101-00
LODGING_S8_25329793	8	25329793	25309863	25330384	20.522	7	Os08g0510300	25313546	25318570	Potassium uptake protein, kup domain containing protein. (Os08t0510300-01);Transcript variants=Os08t0510300-01;CGSNL Gene Symbol=HAK26;CGSNL Gene Name=HIGH-AFFINITY POTASSIUM(K+) TRANSPORTER 26;Oryzabase Gene Symbol Synonym(s)=OsHAK26;Oryzabase Gene Name Synonym(s)=High-affinity Potassium(K+) Transporter 26, Potassium transporter 26
LODGING_S8_25329793	8	25329793	25309863	25330384	20.522	7	Os08g0510400	25319041	25320717	Short-chain dehydrogenase/reductase SDR domain containing protein. (Os08t0510400-01);Transcript variants=Os08t0510400-01;Oryzabase Gene Name Synonym(s)=ketoacyIACP reductase
LODGING_S8_25329793	8	25329793	25309863	25330384	20.522	7	Os08g0510500	25321532	25325539	ENT domain containing protein. (Os08t0510500-01);ENT domain containing protein. (Os08t0510500-02);Transcript variants=Os08t0510500-01,Os08t0510500-02
LODGING_S8_25329793	8	25329793	25309863	25330384	20.522	7	Os08g0510601	25325664	25325736	Non-protein coding transcript. (Os08t0510601-00);Transcript variants=Os08t0510601-00
LODGING_S8_25329793	8	25329793	25309863	25330384	20.522	7	Os08g0510700	25326021	25329360	Homeodomain-like containing protein. (Os08t0510700-01);Hypothetical conserved gene. (Os08t0510700-02);Transcript variants=Os08t0510700-01,Os08t0510700-02;Oryzabase Gene Name Synonym(s)=MYB transcription factor
LODGING_S8_25329793	8	25329793	25309863	25330384	20.522	7	Os08g0510750	25328200	25329156	Hypothetical gene. (Os08t0510750-00);Transcript variants=Os08t0510750-00
LODGING_S8_25330002	8	25330002	25309863	25330384	20.522	7	Os08g0510101	25310647	25311749	Similar to polygalacturonase inhibitor 1. (Os08t0510101-00);Transcript variants=Os08t0510101-00
LODGING_S8_25330002	8	25330002	25309863	25330384	20.522	7	Os08g0510300	25313546	25318570	Potassium uptake protein, kup domain containing protein. (Os08t0510300-01);Transcript variants=Os08t0510300-01;CGSNL Gene Symbol=HAK26;CGSNL Gene Name=HIGH-AFFINITY POTASSIUM(K+) TRANSPORTER 26;Oryzabase Gene Symbol Synonym(s)=OsHAK26;Oryzabase Gene Name Synonym(s)=High-affinity Potassium(K+) Transporter 26, Potassium transporter 26
LODGING_S8_25330002	8	25330002	25309863	25330384	20.522	7	Os08g0510400	25319041	25320717	Short-chain dehydrogenase/reductase SDR domain containing protein. (Os08t0510400-01);Transcript variants=Os08t0510400-01;Oryzabase Gene Name Synonym(s)=ketoacyIACP reductase
LODGING_S8_25330002	8	25330002	25309863	25330384	20.522	7	Os08g0510500	25321532	25325539	ENT domain containing protein. (Os08t0510500-01);ENT domain containing protein. (Os08t0510500-02);Transcript variants=Os08t0510500-01,Os08t0510500-02
LODGING_S8_25330002	8	25330002	25309863	25330384	20.522	7	Os08g0510601	25325664	25325736	Non-protein coding transcript. (Os08t0510601-00);Transcript variants=Os08t0510601-00
LODGING_S8_25330002	8	25330002	25309863	25330384	20.522	7	Os08g0510700	25326021	25329360	Homeodomain-like containing protein. (Os08t0510700-01);Hypothetical conserved gene. (Os08t0510700-02);Transcript variants=Os08t0510700-01,Os08t0510700-02;Oryzabase Gene Name Synonym(s)=MYB transcription factor
LODGING_S8_25330002	8	25330002	25309863	25330384	20.522	7	Os08g0510750	25328200	25329156	Hypothetical gene. (Os08t0510750-00);Transcript variants=Os08t0510750-00
LODGING_S8_25330051	8	25330051	25309863	25330384	20.522	7	Os08g0510101	25310647	25311749	Similar to polygalacturonase inhibitor 1. (Os08t0510101-00);Transcript variants=Os08t0510101-00
LODGING_S8_25330051	8	25330051	25309863	25330384	20.522	7	Os08g0510300	25313546	25318570	Potassium uptake protein, kup domain containing protein. (Os08t0510300-01);Transcript variants=Os08t0510300-01;CGSNL Gene Symbol=HAK26;CGSNL Gene Name=HIGH-AFFINITY POTASSIUM(K+) TRANSPORTER 26;Oryzabase Gene Symbol Synonym(s)=OsHAK26;Oryzabase Gene Name Synonym(s)=High-affinity Potassium(K+) Transporter 26, Potassium transporter 26
LODGING_S8_25330051	8	25330051	25309863	25330384	20.522	7	Os08g0510400	25319041	25320717	Short-chain dehydrogenase/reductase SDR domain containing protein. (Os08t0510400-01);Transcript variants=Os08t0510400-01;Oryzabase Gene Name Synonym(s)=ketoacyIACP reductase
LODGING_S8_25330051	8	25330051	25309863	25330384	20.522	7	Os08g0510500	25321532	25325539	ENT domain containing protein. (Os08t0510500-01);ENT domain containing protein. (Os08t0510500-02);Transcript variants=Os08t0510500-01,Os08t0510500-02
LODGING_S8_25330051	8	25330051	25309863	25330384	20.522	7	Os08g0510601	25325664	25325736	Non-protein coding transcript. (Os08t0510601-00);Transcript variants=Os08t0510601-00
LODGING_S8_25330051	8	25330051	25309863	25330384	20.522	7	Os08g0510700	25326021	25329360	Homeodomain-like containing protein. (Os08t0510700-01);Hypothetical conserved gene. (Os08t0510700-02);Transcript variants=Os08t0510700-01,Os08t0510700-02;Oryzabase Gene Name Synonym(s)=MYB transcription factor
LODGING_S8_25330051	8	25330051	25309863	25330384	20.522	7	Os08g0510750	25328200	25329156	Hypothetical gene. (Os08t0510750-00);Transcript variants=Os08t0510750-00
LODGING_S9_14894229	9	14894229	14884357	14919885	35.529	5	Os09g0416200	14887140	14893226	Similar to Glucose transporter (Fragment). (Os09t0416200-01);Transcript variants=Os09t0416200-01
LODGING_S9_14894229	9	14894229	14884357	14919885	35.529	5	Os09g0416250	14887230	14892974	Hypothetical gene. (Os09t0416250-00);Transcript variants=Os09t0416250-00
LODGING_S9_14894229	9	14894229	14884357	14919885	35.529	5	Os09g0416500	14896175	14901389	Hypothetical conserved gene. (Os09t0416500-01);Transcript variants=Os09t0416500-01
LODGING_S9_14894229	9	14894229	14884357	14919885	35.529	5	Os09g0416501	14913261	14916186	Conserved hypothetical protein. (Os09t0416501-01);Transcript variants=Os09t0416501-01
LODGING_S9_14894229	9	14894229	14884357	14919885	35.529	5	Os09g0416600	14917136	14918733	Conserved hypothetical protein. (Os09t0416600-01);Protein of unknown function DUF868, plant family protein. (Os09t0416600-02);Transcript variants=Os09t0416600-01,Os09t0416600-02
LODGING_S9_20838864	9	20838864	20829231	20841295	12.065	1	Os09g0531600	20838544	20839929	Protein of unknown function DUF702 domain containing protein. (Os09t0531600-01);Transcript variants=Os09t0531600-01
LODGING_S12_6936498	12	6936498	6911319	6942600	31.282	6	Os12g0226700	6911276	6913929	Similar to Allyl alcohol dehydrogenase. (Os12t0226700-01);Transcript variants=Os12t0226700-01
LODGING_S12_6936498	12	6936498	6911319	6942600	31.282	6	Os12g0226766	6912927	6913734	Non-protein coding transcript. (Os12t0226766-00);Transcript variants=Os12t0226766-00
LODGING_S12_6936498	12	6936498	6911319	6942600	31.282	6	Os12g0226900	6916185	6918431	Similar to Allyl alcohol dehydrogenase. (Os12t0226900-01);Transcript variants=Os12t0226900-01;CGSNL Gene Symbol=CLPC2;CGSNL Gene Name=CLASS I CLP ATPASE C2;Oryzabase Gene Symbol Synonym(s)=ClpC2;Oryzabase Gene Name Synonym(s)=class I Clp ATPase C2
LODGING_S12_6936498	12	6936498	6911319	6942600	31.282	6	Os12g0227050	6916214	6918279	Hypothetical protein. (Os12t0227050-00);Transcript variants=Os12t0227050-00
LODGING_S12_6936498	12	6936498	6911319	6942600	31.282	6	Os12g0227400	6932587	6937071	Allyl alcohol dehydrogenase. (Os12t0227400-01);Transcript variants=Os12t0227400-01
LODGING_S12_6936498	12	6936498	6911319	6942600	31.282	6	Os12g0227450	6936128	6936926	Non-protein coding transcript. (Os12t0227450-00);Transcript variants=Os12t0227450-00
PANICLETYPE_S1_7404228	1	7404228	7397358	7598263	200.906	35	Os01g0233800	7400509	7404310	Similar to Viroid symptom modulation protein. (Os01t0233800-01);Transcript variants=Os01t0233800-01
PANICLETYPE_S1_7404228	1	7404228	7397358	7598263	200.906	35	Os01g0233850	7403181	7404029	Hypothetical gene. (Os01t0233850-00);Transcript variants=Os01t0233850-00
PANICLETYPE_S1_7404228	1	7404228	7397358	7598263	200.906	35	Os01g0233900	7404911	7409638	Similar to cDNA clone:J013003E06, full insert sequence. (Os01t0233900-01);Transcript variants=Os01t0233900-01;CGSNL Gene Symbol=UBC37;CGSNL Gene Name=UBIQUITIN-CONJUGATING ENZYME 37;Oryzabase Gene Symbol Synonym(s)=OsUBC37;Oryzabase Gene Name Synonym(s)=Ubiquitin-conjugating enzyme 37
PANICLETYPE_S1_7404228	1	7404228	7397358	7598263	200.906	35	Os01g0234001	7414867	7415353	Hypothetical conserved gene. (Os01t0234001-01);Transcript variants=Os01t0234001-01
PANICLETYPE_S1_7404228	1	7404228	7397358	7598263	200.906	35	Os01g0234100	7417303	7422388	Transcriptional factor B3 family protein. (Os01t0234100-01);Transcript variants=Os01t0234100-01
PANICLETYPE_S1_7404228	1	7404228	7397358	7598263	200.906	35	Os01g0234200	7424284	7427642	Similar to DNA topoisomerase 2. (Os01t0234200-00);Transcript variants=Os01t0234200-00
PANICLETYPE_S1_7404228	1	7404228	7397358	7598263	200.906	35	Os01g0234300	7429384	7430544	Similar to Pectinesterase. (Os01t0234300-00);Transcript variants=Os01t0234300-00
PANICLETYPE_S1_7404228	1	7404228	7397358	7598263	200.906	35	Os01g0234433	7430381	7431332	Hypothetical protein. (Os01t0234433-00);Transcript variants=Os01t0234433-00
PANICLETYPE_S1_7404228	1	7404228	7397358	7598263	200.906	35	Os01g0234499	7430568	7431335	Similar to Pectinesterase. (Os01t0234499-00);Transcript variants=Os01t0234499-00
PANICLETYPE_S1_7404228	1	7404228	7397358	7598263	200.906	35	Os01g0234566	7434983	7435055	Non-protein coding transcript. (Os01t0234566-00);Transcript variants=Os01t0234566-00
PANICLETYPE_S1_7404228	1	7404228	7397358	7598263	200.906	35	Os01g0234700	7437869	7438888	Harpin-induced 1 domain containing protein. (Os01t0234700-01);Transcript variants=Os01t0234700-01
PANICLETYPE_S1_7404228	1	7404228	7397358	7598263	200.906	35	Os01g0234800	7438862	7443214	Similar to 25.3 kDa vesicle transport protein. (Os01t0234800-01);Non-protein coding transcript. (Os01t0234800-02);Transcript variants=Os01t0234800-01,Os01t0234800-02
PANICLETYPE_S1_7404228	1	7404228	7397358	7598263	200.906	35	Os01g0234850	7443724	7447193	Hypothetical conserved gene. (Os01t0234850-01);Transcript variants=Os01t0234850-01;Oryzabase Gene Symbol Synonym(s)=OsEnS-3;Oryzabase Gene Name Synonym(s)=endosperm-specific gene 3
PANICLETYPE_S1_7404228	1	7404228	7397358	7598263	200.906	35	Os01g0234900	7450936	7453683	Similar to Ubiquitin ligase SINAT5 (EC 6.3.2.-) (Seven in absentia homolog 5). Splice isoform 2. (Os01t0234900-01);Transcript variants=Os01t0234900-01;Oryzabase Gene Symbol Synonym(s)=OsRFPHC-14, OsSTA9;Oryzabase Gene Name Synonym(s)=RING finger protein OsRFPHC-14, RING-HC protein 14
PANICLETYPE_S1_7404228	1	7404228	7397358	7598263	200.906	35	Os01g0235100	7457835	7459834	Similar to predicted protein. (Os01t0235100-01);Transcript variants=Os01t0235100-01
PANICLETYPE_S1_7404228	1	7404228	7397358	7598263	200.906	35	Os01g0235200	7460350	7465533	Conserved hypothetical protein. (Os01t0235200-01);Conserved hypothetical protein. (Os01t0235200-02);Transcript variants=Os01t0235200-01,Os01t0235200-02
PANICLETYPE_S1_7404228	1	7404228	7397358	7598263	200.906	35	Os01g0235300	7470710	7472729	SOUL haem-binding protein domain containing protein. (Os01t0235300-01);SOUL haem-binding protein domain containing protein. (Os01t0235300-02);Transcript variants=Os01t0235300-01,Os01t0235300-02
PANICLETYPE_S1_7404228	1	7404228	7397358	7598263	200.906	35	Os01g0235325	7470743	7471026	Hypothetical protein. (Os01t0235325-00);Transcript variants=Os01t0235325-00
PANICLETYPE_S1_7404228	1	7404228	7397358	7598263	200.906	35	Os01g0235350	7473271	7476621	Conserved hypothetical protein. (Os01t0235350-00);Transcript variants=Os01t0235350-00
PANICLETYPE_S1_7404228	1	7404228	7397358	7598263	200.906	35	Os01g0235400	7477678	7482814	Similar to predicted protein. (Os01t0235400-01);Similar to Importin-alpha re-exporter (Cellular apoptosis susceptibility protein homolog). (Os01t0235400-02);Transcript variants=Os01t0235400-01,Os01t0235400-02
PANICLETYPE_S1_7404228	1	7404228	7397358	7598263	200.906	35	Os01g0235500	7484910	7485725	Conserved hypothetical protein. (Os01t0235500-01);Transcript variants=Os01t0235500-01
PANICLETYPE_S1_7404228	1	7404228	7397358	7598263	200.906	35	Os01g0235632	7495062	7498355	Hypothetical protein. (Os01t0235632-00);Transcript variants=Os01t0235632-00
PANICLETYPE_S1_7404228	1	7404228	7397358	7598263	200.906	35	Os01g0235700	7495121	7498347	Similar to BHLH transcription factor (Fragment). (Os01t0235700-01);Similar to BHLH transcription factor (Fragment). (Os01t0235700-02);Transcript variants=Os01t0235700-01,Os01t0235700-02;Oryzabase Gene Symbol Synonym(s)=OsbHLH008, bHLH008, OsMYL2, MYL2;Oryzabase Gene Name Synonym(s)=basic helix-loop-helix protein 008, OsMYC2-like protein 2, MYC2-like protein 2
PANICLETYPE_S1_7404228	1	7404228	7397358	7598263	200.906	35	Os01g0235800	7507583	7511672	K Homology domain containing protein. (Os01t0235800-01);Transcript variants=Os01t0235800-01
PANICLETYPE_S1_7404228	1	7404228	7397358	7598263	200.906	35	Os01g0235850	7517312	7518483	Hypothetical protein. (Os01t0235850-00);Transcript variants=Os01t0235850-00
PANICLETYPE_S1_7404228	1	7404228	7397358	7598263	200.906	35	Os01g0235900	7517314	7518489	Thioredoxin fold domain containing protein. (Os01t0235900-00);Transcript variants=Os01t0235900-00;Oryzabase Gene Symbol Synonym(s)=OsGRL1;Oryzabase Gene Name Synonym(s)=GRX-like protein 1, glutaredoxin-like protein 1
PANICLETYPE_S1_7404228	1	7404228	7397358	7598263	200.906	35	Os01g0236000	7519617	7524433	Conserved hypothetical protein. (Os01t0236000-01);Transcript variants=Os01t0236000-01
PANICLETYPE_S1_7404228	1	7404228	7397358	7598263	200.906	35	Os01g0236300	7547017	7551856	Similar to Auxin response factor 18. (Os01t0236300-01);Similar to Auxin response factor 18. (Os01t0236300-02);Transcript variants=Os01t0236300-01,Os01t0236300-02;CGSNL Gene Symbol=ARF16;CGSNL Gene Name=AUXIN RESPONSE FACTOR 16;Oryzabase Gene Symbol Synonym(s)=OsARF16, OsARF2, OsARF1;Oryzabase Gene Name Synonym(s)=auxin response factor-16, auxin response factor 16, auxin response factor-2, auxin r…
PANICLETYPE_S1_7404228	1	7404228	7397358	7598263	200.906	35	Os01g0236400	7557338	7560496	Similar to protein ABIL1. (Os01t0236400-01);Transcript variants=Os01t0236400-01
PANICLETYPE_S1_7404228	1	7404228	7397358	7598263	200.906	35	Os01g0236700	7571236	7576792	Octicosapeptide/Phox/Bem1p domain containing protein. (Os01t0236700-01);Hypothetical conserved gene. (Os01t0236700-02);Transcript variants=Os01t0236700-01,Os01t0236700-02;Oryzabase Gene Name Synonym(s)=OsNIN-like3, OsNIN-like 3, NIN-like3, NIN-like 3
PANICLETYPE_S1_7404228	1	7404228	7397358	7598263	200.906	35	Os01g0236800	7578100	7582923	Similar to predicted protein. (Os01t0236800-01);Transcript variants=Os01t0236800-01;Oryzabase Gene Symbol Synonym(s)=OsBamy4, Bamy4;Oryzabase Gene Name Synonym(s)=beta-amylase 4
PANICLETYPE_S1_7404228	1	7404228	7397358	7598263	200.906	35	Os01g0236900	7579824	7582828	Hypothetical protein. (Os01t0236900-00);Transcript variants=Os01t0236900-00
PANICLETYPE_S1_7404228	1	7404228	7397358	7598263	200.906	35	Os01g0237000	7588191	7589529	Uncharacterised protein family UPF0497, trans-membrane plant subgroup domain containing protein. (Os01t0237000-01);Transcript variants=Os01t0237000-01
PANICLETYPE_S1_7404228	1	7404228	7397358	7598263	200.906	35	Os01g0237100	7590433	7592743	Phosphoglycerate mutase domain containing protein. (Os01t0237100-01);Transcript variants=Os01t0237100-01
PANICLETYPE_S1_7404228	1	7404228	7397358	7598263	200.906	35	Os01g0237200	7594516	7595607	Conserved hypothetical protein. (Os01t0237200-00);Transcript variants=Os01t0237200-00
PLANTHT_S1_33181529	1	33181529	33174035	33201958	27.924	6	Os01g0782901	33177222	33177745	Arbuscular mycorrhizal (AM)-specific marker, Peptidoglycan binding LysM domain 2 containing protein (Os01t0782901-01);Transcript variants=Os01t0782901-01;RAP-DB Gene Symbol Synonym(s)=AM15;RAP-DB Gene Name Synonym(s)=ARBUSCULAR MYCORRHIZA15, ARBUSCULAR MYCORRHIZAL SPECIFIC MARKER 15;CGSNL Gene Symbol=AM15;CGSNL Gene Name=ARBUSCULAR MYCORRHIZAL SPECIFIC MARKER 15;Oryzabase Gene Symbol Synonym(s)=A…
PLANTHT_S1_33181529	1	33181529	33174035	33201958	27.924	6	Os01g0783000	33181340	33181729	Similar to lysM domain containing protein. (Os01t0783000-01);Transcript variants=Os01t0783000-01;CGSNL Gene Symbol=AM3;CGSNL Gene Name=ARBUSCULAR MYCORRHIZAL SPECIFIC MARKER 3;Oryzabase Gene Symbol Synonym(s)=AM3
PLANTHT_S1_33181529	1	33181529	33174035	33201958	27.924	6	Os01g0783100	33182589	33186141	Pentatricopeptide repeat domain containing protein. (Os01t0783100-01);Transcript variants=Os01t0783100-01
PLANTHT_S1_33181529	1	33181529	33174035	33201958	27.924	6	Os01g0783200	33185460	33192979	Similar to Diacylglycerol kinase. (Os01t0783200-01);Similar to Diacylglycerol kinase. (Os01t0783200-02);Transcript variants=Os01t0783200-01,Os01t0783200-02
PLANTHT_S1_33181529	1	33181529	33174035	33201958	27.924	6	Os01g0783400	33196867	33197909	Similar to DNA cross-link repair protein-related. (Os01t0783400-01);Transcript variants=Os01t0783400-01
PLANTHT_S1_33181529	1	33181529	33174035	33201958	27.924	6	Os01g0783500	33198608	33201733	Rossmann-like alpha/beta/alpha sandwich fold domain containing protein. (Os01t0783500-01);Transcript variants=Os01t0783500-01
PLANTHT_S1_33186210	1	33186210	33174035	33201958	27.924	6	Os01g0782901	33177222	33177745	Arbuscular mycorrhizal (AM)-specific marker, Peptidoglycan binding LysM domain 2 containing protein (Os01t0782901-01);Transcript variants=Os01t0782901-01;RAP-DB Gene Symbol Synonym(s)=AM15;RAP-DB Gene Name Synonym(s)=ARBUSCULAR MYCORRHIZA15, ARBUSCULAR MYCORRHIZAL SPECIFIC MARKER 15;CGSNL Gene Symbol=AM15;CGSNL Gene Name=ARBUSCULAR MYCORRHIZAL SPECIFIC MARKER 15;Oryzabase Gene Symbol Synonym(s)=A…
PLANTHT_S1_33186210	1	33186210	33174035	33201958	27.924	6	Os01g0783000	33181340	33181729	Similar to lysM domain containing protein. (Os01t0783000-01);Transcript variants=Os01t0783000-01;CGSNL Gene Symbol=AM3;CGSNL Gene Name=ARBUSCULAR MYCORRHIZAL SPECIFIC MARKER 3;Oryzabase Gene Symbol Synonym(s)=AM3
PLANTHT_S1_33186210	1	33186210	33174035	33201958	27.924	6	Os01g0783100	33182589	33186141	Pentatricopeptide repeat domain containing protein. (Os01t0783100-01);Transcript variants=Os01t0783100-01
PLANTHT_S1_33186210	1	33186210	33174035	33201958	27.924	6	Os01g0783200	33185460	33192979	Similar to Diacylglycerol kinase. (Os01t0783200-01);Similar to Diacylglycerol kinase. (Os01t0783200-02);Transcript variants=Os01t0783200-01,Os01t0783200-02
PLANTHT_S1_33186210	1	33186210	33174035	33201958	27.924	6	Os01g0783400	33196867	33197909	Similar to DNA cross-link repair protein-related. (Os01t0783400-01);Transcript variants=Os01t0783400-01
PLANTHT_S1_33186210	1	33186210	33174035	33201958	27.924	6	Os01g0783500	33198608	33201733	Rossmann-like alpha/beta/alpha sandwich fold domain containing protein. (Os01t0783500-01);Transcript variants=Os01t0783500-01
PLANTHT_S1_33187522	1	33187522	33174035	33201958	27.924	6	Os01g0782901	33177222	33177745	Arbuscular mycorrhizal (AM)-specific marker, Peptidoglycan binding LysM domain 2 containing protein (Os01t0782901-01);Transcript variants=Os01t0782901-01;RAP-DB Gene Symbol Synonym(s)=AM15;RAP-DB Gene Name Synonym(s)=ARBUSCULAR MYCORRHIZA15, ARBUSCULAR MYCORRHIZAL SPECIFIC MARKER 15;CGSNL Gene Symbol=AM15;CGSNL Gene Name=ARBUSCULAR MYCORRHIZAL SPECIFIC MARKER 15;Oryzabase Gene Symbol Synonym(s)=A…
PLANTHT_S1_33187522	1	33187522	33174035	33201958	27.924	6	Os01g0783000	33181340	33181729	Similar to lysM domain containing protein. (Os01t0783000-01);Transcript variants=Os01t0783000-01;CGSNL Gene Symbol=AM3;CGSNL Gene Name=ARBUSCULAR MYCORRHIZAL SPECIFIC MARKER 3;Oryzabase Gene Symbol Synonym(s)=AM3
PLANTHT_S1_33187522	1	33187522	33174035	33201958	27.924	6	Os01g0783100	33182589	33186141	Pentatricopeptide repeat domain containing protein. (Os01t0783100-01);Transcript variants=Os01t0783100-01
PLANTHT_S1_33187522	1	33187522	33174035	33201958	27.924	6	Os01g0783200	33185460	33192979	Similar to Diacylglycerol kinase. (Os01t0783200-01);Similar to Diacylglycerol kinase. (Os01t0783200-02);Transcript variants=Os01t0783200-01,Os01t0783200-02
PLANTHT_S1_33187522	1	33187522	33174035	33201958	27.924	6	Os01g0783400	33196867	33197909	Similar to DNA cross-link repair protein-related. (Os01t0783400-01);Transcript variants=Os01t0783400-01
PLANTHT_S1_33187522	1	33187522	33174035	33201958	27.924	6	Os01g0783500	33198608	33201733	Rossmann-like alpha/beta/alpha sandwich fold domain containing protein. (Os01t0783500-01);Transcript variants=Os01t0783500-01
PLANTHT_S1_33188707	1	33188707	33174035	33201958	27.924	6	Os01g0782901	33177222	33177745	Arbuscular mycorrhizal (AM)-specific marker, Peptidoglycan binding LysM domain 2 containing protein (Os01t0782901-01);Transcript variants=Os01t0782901-01;RAP-DB Gene Symbol Synonym(s)=AM15;RAP-DB Gene Name Synonym(s)=ARBUSCULAR MYCORRHIZA15, ARBUSCULAR MYCORRHIZAL SPECIFIC MARKER 15;CGSNL Gene Symbol=AM15;CGSNL Gene Name=ARBUSCULAR MYCORRHIZAL SPECIFIC MARKER 15;Oryzabase Gene Symbol Synonym(s)=A…
PLANTHT_S1_33188707	1	33188707	33174035	33201958	27.924	6	Os01g0783000	33181340	33181729	Similar to lysM domain containing protein. (Os01t0783000-01);Transcript variants=Os01t0783000-01;CGSNL Gene Symbol=AM3;CGSNL Gene Name=ARBUSCULAR MYCORRHIZAL SPECIFIC MARKER 3;Oryzabase Gene Symbol Synonym(s)=AM3
PLANTHT_S1_33188707	1	33188707	33174035	33201958	27.924	6	Os01g0783100	33182589	33186141	Pentatricopeptide repeat domain containing protein. (Os01t0783100-01);Transcript variants=Os01t0783100-01
PLANTHT_S1_33188707	1	33188707	33174035	33201958	27.924	6	Os01g0783200	33185460	33192979	Similar to Diacylglycerol kinase. (Os01t0783200-01);Similar to Diacylglycerol kinase. (Os01t0783200-02);Transcript variants=Os01t0783200-01,Os01t0783200-02
PLANTHT_S1_33188707	1	33188707	33174035	33201958	27.924	6	Os01g0783400	33196867	33197909	Similar to DNA cross-link repair protein-related. (Os01t0783400-01);Transcript variants=Os01t0783400-01
PLANTHT_S1_33188707	1	33188707	33174035	33201958	27.924	6	Os01g0783500	33198608	33201733	Rossmann-like alpha/beta/alpha sandwich fold domain containing protein. (Os01t0783500-01);Transcript variants=Os01t0783500-01
PLANTHT_S1_33199224	1	33199224	33174035	33201958	27.924	6	Os01g0782901	33177222	33177745	Arbuscular mycorrhizal (AM)-specific marker, Peptidoglycan binding LysM domain 2 containing protein (Os01t0782901-01);Transcript variants=Os01t0782901-01;RAP-DB Gene Symbol Synonym(s)=AM15;RAP-DB Gene Name Synonym(s)=ARBUSCULAR MYCORRHIZA15, ARBUSCULAR MYCORRHIZAL SPECIFIC MARKER 15;CGSNL Gene Symbol=AM15;CGSNL Gene Name=ARBUSCULAR MYCORRHIZAL SPECIFIC MARKER 15;Oryzabase Gene Symbol Synonym(s)=A…
PLANTHT_S1_33199224	1	33199224	33174035	33201958	27.924	6	Os01g0783000	33181340	33181729	Similar to lysM domain containing protein. (Os01t0783000-01);Transcript variants=Os01t0783000-01;CGSNL Gene Symbol=AM3;CGSNL Gene Name=ARBUSCULAR MYCORRHIZAL SPECIFIC MARKER 3;Oryzabase Gene Symbol Synonym(s)=AM3
PLANTHT_S1_33199224	1	33199224	33174035	33201958	27.924	6	Os01g0783100	33182589	33186141	Pentatricopeptide repeat domain containing protein. (Os01t0783100-01);Transcript variants=Os01t0783100-01
PLANTHT_S1_33199224	1	33199224	33174035	33201958	27.924	6	Os01g0783200	33185460	33192979	Similar to Diacylglycerol kinase. (Os01t0783200-01);Similar to Diacylglycerol kinase. (Os01t0783200-02);Transcript variants=Os01t0783200-01,Os01t0783200-02
PLANTHT_S1_33199224	1	33199224	33174035	33201958	27.924	6	Os01g0783400	33196867	33197909	Similar to DNA cross-link repair protein-related. (Os01t0783400-01);Transcript variants=Os01t0783400-01
PLANTHT_S1_33199224	1	33199224	33174035	33201958	27.924	6	Os01g0783500	33198608	33201733	Rossmann-like alpha/beta/alpha sandwich fold domain containing protein. (Os01t0783500-01);Transcript variants=Os01t0783500-01
PLANTHT_S1_33294257	1	33294257	33278337	33303972	25.636	1	Os01g0785300	33302721	33303613	Hypothetical protein. (Os01t0785300-02);Transcript variants=Os01t0785300-02
PLANTHT_S1_33295411	1	33295411	33278337	33303972	25.636	1	Os01g0785300	33302721	33303613	Hypothetical protein. (Os01t0785300-02);Transcript variants=Os01t0785300-02
PLANTHT_S1_33320595	1	33320595	33311010	33332420	21.411	4	Os01g0785600	33317043	33317912	Methyltransferase type 11 domain containing protein. (Os01t0785600-01);Transcript variants=Os01t0785600-01
PLANTHT_S1_33320595	1	33320595	33311010	33332420	21.411	4	Os01g0785700	33318039	33322908	Pentatricopeptide repeat domain containing protein. (Os01t0785700-01);Pentatricopeptide repeat domain containing protein. (Os01t0785700-02);Transcript variants=Os01t0785700-01,Os01t0785700-02
PLANTHT_S1_33320595	1	33320595	33311010	33332420	21.411	4	Os01g0785900	33329637	33331935	Zinc finger, C2H2-type domain containing protein. (Os01t0785900-01);Zinc finger, C2H2-type domain containing protein. (Os01t0785900-02);Transcript variants=Os01t0785900-01,Os01t0785900-02
PLANTHT_S1_33320595	1	33320595	33311010	33332420	21.411	4	Os01g0786000	33329681	33330583	ABC transporter, conserved site domain containing protein. (Os01t0786000-01);Transcript variants=Os01t0786000-01
PLANTHT_S1_33322700	1	33322700	33311010	33332420	21.411	4	Os01g0785600	33317043	33317912	Methyltransferase type 11 domain containing protein. (Os01t0785600-01);Transcript variants=Os01t0785600-01
PLANTHT_S1_33322700	1	33322700	33311010	33332420	21.411	4	Os01g0785700	33318039	33322908	Pentatricopeptide repeat domain containing protein. (Os01t0785700-01);Pentatricopeptide repeat domain containing protein. (Os01t0785700-02);Transcript variants=Os01t0785700-01,Os01t0785700-02
PLANTHT_S1_33322700	1	33322700	33311010	33332420	21.411	4	Os01g0785900	33329637	33331935	Zinc finger, C2H2-type domain containing protein. (Os01t0785900-01);Zinc finger, C2H2-type domain containing protein. (Os01t0785900-02);Transcript variants=Os01t0785900-01,Os01t0785900-02
PLANTHT_S1_33322700	1	33322700	33311010	33332420	21.411	4	Os01g0786000	33329681	33330583	ABC transporter, conserved site domain containing protein. (Os01t0786000-01);Transcript variants=Os01t0786000-01
PLANTHT_S1_33327187	1	33327187	33311010	33332420	21.411	4	Os01g0785600	33317043	33317912	Methyltransferase type 11 domain containing protein. (Os01t0785600-01);Transcript variants=Os01t0785600-01
PLANTHT_S1_33327187	1	33327187	33311010	33332420	21.411	4	Os01g0785700	33318039	33322908	Pentatricopeptide repeat domain containing protein. (Os01t0785700-01);Pentatricopeptide repeat domain containing protein. (Os01t0785700-02);Transcript variants=Os01t0785700-01,Os01t0785700-02
PLANTHT_S1_33327187	1	33327187	33311010	33332420	21.411	4	Os01g0785900	33329637	33331935	Zinc finger, C2H2-type domain containing protein. (Os01t0785900-01);Zinc finger, C2H2-type domain containing protein. (Os01t0785900-02);Transcript variants=Os01t0785900-01,Os01t0785900-02
PLANTHT_S1_33327187	1	33327187	33311010	33332420	21.411	4	Os01g0786000	33329681	33330583	ABC transporter, conserved site domain containing protein. (Os01t0786000-01);Transcript variants=Os01t0786000-01
PLANTHT_S1_33327191	1	33327191	33311010	33332420	21.411	4	Os01g0785600	33317043	33317912	Methyltransferase type 11 domain containing protein. (Os01t0785600-01);Transcript variants=Os01t0785600-01
PLANTHT_S1_33327191	1	33327191	33311010	33332420	21.411	4	Os01g0785700	33318039	33322908	Pentatricopeptide repeat domain containing protein. (Os01t0785700-01);Pentatricopeptide repeat domain containing protein. (Os01t0785700-02);Transcript variants=Os01t0785700-01,Os01t0785700-02
PLANTHT_S1_33327191	1	33327191	33311010	33332420	21.411	4	Os01g0785900	33329637	33331935	Zinc finger, C2H2-type domain containing protein. (Os01t0785900-01);Zinc finger, C2H2-type domain containing protein. (Os01t0785900-02);Transcript variants=Os01t0785900-01,Os01t0785900-02
PLANTHT_S1_33327191	1	33327191	33311010	33332420	21.411	4	Os01g0786000	33329681	33330583	ABC transporter, conserved site domain containing protein. (Os01t0786000-01);Transcript variants=Os01t0786000-01
PLANTHT_S1_33327227	1	33327227	33311010	33332420	21.411	4	Os01g0785600	33317043	33317912	Methyltransferase type 11 domain containing protein. (Os01t0785600-01);Transcript variants=Os01t0785600-01
PLANTHT_S1_33327227	1	33327227	33311010	33332420	21.411	4	Os01g0785700	33318039	33322908	Pentatricopeptide repeat domain containing protein. (Os01t0785700-01);Pentatricopeptide repeat domain containing protein. (Os01t0785700-02);Transcript variants=Os01t0785700-01,Os01t0785700-02
PLANTHT_S1_33327227	1	33327227	33311010	33332420	21.411	4	Os01g0785900	33329637	33331935	Zinc finger, C2H2-type domain containing protein. (Os01t0785900-01);Zinc finger, C2H2-type domain containing protein. (Os01t0785900-02);Transcript variants=Os01t0785900-01,Os01t0785900-02
PLANTHT_S1_33327227	1	33327227	33311010	33332420	21.411	4	Os01g0786000	33329681	33330583	ABC transporter, conserved site domain containing protein. (Os01t0786000-01);Transcript variants=Os01t0786000-01
PLANTHT_S1_33329178	1	33329178	33311010	33332420	21.411	4	Os01g0785600	33317043	33317912	Methyltransferase type 11 domain containing protein. (Os01t0785600-01);Transcript variants=Os01t0785600-01
PLANTHT_S1_33329178	1	33329178	33311010	33332420	21.411	4	Os01g0785700	33318039	33322908	Pentatricopeptide repeat domain containing protein. (Os01t0785700-01);Pentatricopeptide repeat domain containing protein. (Os01t0785700-02);Transcript variants=Os01t0785700-01,Os01t0785700-02
PLANTHT_S1_33329178	1	33329178	33311010	33332420	21.411	4	Os01g0785900	33329637	33331935	Zinc finger, C2H2-type domain containing protein. (Os01t0785900-01);Zinc finger, C2H2-type domain containing protein. (Os01t0785900-02);Transcript variants=Os01t0785900-01,Os01t0785900-02
PLANTHT_S1_33329178	1	33329178	33311010	33332420	21.411	4	Os01g0786000	33329681	33330583	ABC transporter, conserved site domain containing protein. (Os01t0786000-01);Transcript variants=Os01t0786000-01
PLANTHT_S1_33330868	1	33330868	33311010	33332420	21.411	4	Os01g0785600	33317043	33317912	Methyltransferase type 11 domain containing protein. (Os01t0785600-01);Transcript variants=Os01t0785600-01
PLANTHT_S1_33330868	1	33330868	33311010	33332420	21.411	4	Os01g0785700	33318039	33322908	Pentatricopeptide repeat domain containing protein. (Os01t0785700-01);Pentatricopeptide repeat domain containing protein. (Os01t0785700-02);Transcript variants=Os01t0785700-01,Os01t0785700-02
PLANTHT_S1_33330868	1	33330868	33311010	33332420	21.411	4	Os01g0785900	33329637	33331935	Zinc finger, C2H2-type domain containing protein. (Os01t0785900-01);Zinc finger, C2H2-type domain containing protein. (Os01t0785900-02);Transcript variants=Os01t0785900-01,Os01t0785900-02
PLANTHT_S1_33330868	1	33330868	33311010	33332420	21.411	4	Os01g0786000	33329681	33330583	ABC transporter, conserved site domain containing protein. (Os01t0786000-01);Transcript variants=Os01t0786000-01
PLANTHT_S1_33363796	1	33363796	33363633	33381415	17.783	2	Os01g0786800	33364391	33367253	Protein of unknown function DUF81 domain containing protein. (Os01t0786800-01);Transcript variants=Os01t0786800-01
PLANTHT_S1_33363796	1	33363796	33363633	33381415	17.783	2	Os01g0786900	33368985	33374621	WD40 repeat-like domain containing protein. (Os01t0786900-01);Transcript variants=Os01t0786900-01;CGSNL Gene Symbol=ATG18E;CGSNL Gene Name=AUTOPHAGY ASSOCIATED GENE 18E;Oryzabase Gene Symbol Synonym(s)=OsATG18e, OsWD40-27;Oryzabase Gene Name Synonym(s)=autophagy 18e
PLANTHT_S1_33365316	1	33365316	33363633	33381415	17.783	2	Os01g0786800	33364391	33367253	Protein of unknown function DUF81 domain containing protein. (Os01t0786800-01);Transcript variants=Os01t0786800-01
PLANTHT_S1_33365316	1	33365316	33363633	33381415	17.783	2	Os01g0786900	33368985	33374621	WD40 repeat-like domain containing protein. (Os01t0786900-01);Transcript variants=Os01t0786900-01;CGSNL Gene Symbol=ATG18E;CGSNL Gene Name=AUTOPHAGY ASSOCIATED GENE 18E;Oryzabase Gene Symbol Synonym(s)=OsATG18e, OsWD40-27;Oryzabase Gene Name Synonym(s)=autophagy 18e
PLANTHT_S1_33366699	1	33366699	33363633	33381415	17.783	2	Os01g0786800	33364391	33367253	Protein of unknown function DUF81 domain containing protein. (Os01t0786800-01);Transcript variants=Os01t0786800-01
PLANTHT_S1_33366699	1	33366699	33363633	33381415	17.783	2	Os01g0786900	33368985	33374621	WD40 repeat-like domain containing protein. (Os01t0786900-01);Transcript variants=Os01t0786900-01;CGSNL Gene Symbol=ATG18E;CGSNL Gene Name=AUTOPHAGY ASSOCIATED GENE 18E;Oryzabase Gene Symbol Synonym(s)=OsATG18e, OsWD40-27;Oryzabase Gene Name Synonym(s)=autophagy 18e
PLANTHT_S1_33366700	1	33366700	33363633	33381415	17.783	2	Os01g0786800	33364391	33367253	Protein of unknown function DUF81 domain containing protein. (Os01t0786800-01);Transcript variants=Os01t0786800-01
PLANTHT_S1_33366700	1	33366700	33363633	33381415	17.783	2	Os01g0786900	33368985	33374621	WD40 repeat-like domain containing protein. (Os01t0786900-01);Transcript variants=Os01t0786900-01;CGSNL Gene Symbol=ATG18E;CGSNL Gene Name=AUTOPHAGY ASSOCIATED GENE 18E;Oryzabase Gene Symbol Synonym(s)=OsATG18e, OsWD40-27;Oryzabase Gene Name Synonym(s)=autophagy 18e
PLANTHT_S1_33372015	1	33372015	33363633	33381415	17.783	2	Os01g0786800	33364391	33367253	Protein of unknown function DUF81 domain containing protein. (Os01t0786800-01);Transcript variants=Os01t0786800-01
PLANTHT_S1_33372015	1	33372015	33363633	33381415	17.783	2	Os01g0786900	33368985	33374621	WD40 repeat-like domain containing protein. (Os01t0786900-01);Transcript variants=Os01t0786900-01;CGSNL Gene Symbol=ATG18E;CGSNL Gene Name=AUTOPHAGY ASSOCIATED GENE 18E;Oryzabase Gene Symbol Synonym(s)=OsATG18e, OsWD40-27;Oryzabase Gene Name Synonym(s)=autophagy 18e
PLANTHT_S1_33372028	1	33372028	33363633	33381415	17.783	2	Os01g0786800	33364391	33367253	Protein of unknown function DUF81 domain containing protein. (Os01t0786800-01);Transcript variants=Os01t0786800-01
PLANTHT_S1_33372028	1	33372028	33363633	33381415	17.783	2	Os01g0786900	33368985	33374621	WD40 repeat-like domain containing protein. (Os01t0786900-01);Transcript variants=Os01t0786900-01;CGSNL Gene Symbol=ATG18E;CGSNL Gene Name=AUTOPHAGY ASSOCIATED GENE 18E;Oryzabase Gene Symbol Synonym(s)=OsATG18e, OsWD40-27;Oryzabase Gene Name Synonym(s)=autophagy 18e
PLANTHT_S1_33378150	1	33378150	33363633	33381415	17.783	2	Os01g0786800	33364391	33367253	Protein of unknown function DUF81 domain containing protein. (Os01t0786800-01);Transcript variants=Os01t0786800-01
PLANTHT_S1_33378150	1	33378150	33363633	33381415	17.783	2	Os01g0786900	33368985	33374621	WD40 repeat-like domain containing protein. (Os01t0786900-01);Transcript variants=Os01t0786900-01;CGSNL Gene Symbol=ATG18E;CGSNL Gene Name=AUTOPHAGY ASSOCIATED GENE 18E;Oryzabase Gene Symbol Synonym(s)=OsATG18e, OsWD40-27;Oryzabase Gene Name Synonym(s)=autophagy 18e
PLANTHT_S1_33378682	1	33378682	33363633	33381415	17.783	2	Os01g0786800	33364391	33367253	Protein of unknown function DUF81 domain containing protein. (Os01t0786800-01);Transcript variants=Os01t0786800-01
PLANTHT_S1_33378682	1	33378682	33363633	33381415	17.783	2	Os01g0786900	33368985	33374621	WD40 repeat-like domain containing protein. (Os01t0786900-01);Transcript variants=Os01t0786900-01;CGSNL Gene Symbol=ATG18E;CGSNL Gene Name=AUTOPHAGY ASSOCIATED GENE 18E;Oryzabase Gene Symbol Synonym(s)=OsATG18e, OsWD40-27;Oryzabase Gene Name Synonym(s)=autophagy 18e
PLANTHT_S1_33378745	1	33378745	33363633	33381415	17.783	2	Os01g0786800	33364391	33367253	Protein of unknown function DUF81 domain containing protein. (Os01t0786800-01);Transcript variants=Os01t0786800-01
PLANTHT_S1_33378745	1	33378745	33363633	33381415	17.783	2	Os01g0786900	33368985	33374621	WD40 repeat-like domain containing protein. (Os01t0786900-01);Transcript variants=Os01t0786900-01;CGSNL Gene Symbol=ATG18E;CGSNL Gene Name=AUTOPHAGY ASSOCIATED GENE 18E;Oryzabase Gene Symbol Synonym(s)=OsATG18e, OsWD40-27;Oryzabase Gene Name Synonym(s)=autophagy 18e
PLANTHT_S1_33382462	1	33382462	33382104	33385375	3.272	2	Os01g0787000	33382428	33384487	Similar to Peroxidase (EC 1.11.1.7). (Os01t0787000-01);Similar to peroxidase 56. (Os01t0787000-02);Transcript variants=Os01t0787000-01,Os01t0787000-02;Oryzabase Gene Symbol Synonym(s)=prx19;Oryzabase Gene Name Synonym(s)=class III peroxidase 19
PLANTHT_S1_33382462	1	33382462	33382104	33385375	3.272	2	Os01g0787101	33382772	33384150	Hypothetical protein. (Os01t0787101-00);Transcript variants=Os01t0787101-00
PLANTHT_S1_33407078	1	33407078	33402569	33410188	7.62	1	Os01g0787600	33409655	33415562	Similar to Salicylic acid-binding protein 2. (Os01t0787600-01);Similar to Protein S. (Os01t0787600-02);Transcript variants=Os01t0787600-01,Os01t0787600-02;Oryzabase Gene Symbol Synonym(s)=OsPOP4, POP4;Oryzabase Gene Name Synonym(s)=Prolyl Oligopeptidase 4, PROLYL OLIGOPEPTIDASE 4
PLANTHT_S1_33410998	1	33410998	33410756	33418092	7.337	1	Os01g0787600	33409655	33415562	Similar to Salicylic acid-binding protein 2. (Os01t0787600-01);Similar to Protein S. (Os01t0787600-02);Transcript variants=Os01t0787600-01,Os01t0787600-02;Oryzabase Gene Symbol Synonym(s)=OsPOP4, POP4;Oryzabase Gene Name Synonym(s)=Prolyl Oligopeptidase 4, PROLYL OLIGOPEPTIDASE 4
PLANTHT_S1_33414633	1	33414633	33410756	33418092	7.337	1	Os01g0787600	33409655	33415562	Similar to Salicylic acid-binding protein 2. (Os01t0787600-01);Similar to Protein S. (Os01t0787600-02);Transcript variants=Os01t0787600-01,Os01t0787600-02;Oryzabase Gene Symbol Synonym(s)=OsPOP4, POP4;Oryzabase Gene Name Synonym(s)=Prolyl Oligopeptidase 4, PROLYL OLIGOPEPTIDASE 4
PLANTHT_S1_33414783	1	33414783	33410756	33418092	7.337	1	Os01g0787600	33409655	33415562	Similar to Salicylic acid-binding protein 2. (Os01t0787600-01);Similar to Protein S. (Os01t0787600-02);Transcript variants=Os01t0787600-01,Os01t0787600-02;Oryzabase Gene Symbol Synonym(s)=OsPOP4, POP4;Oryzabase Gene Name Synonym(s)=Prolyl Oligopeptidase 4, PROLYL OLIGOPEPTIDASE 4
PLANTHT_S1_33417170	1	33417170	33410756	33418092	7.337	1	Os01g0787600	33409655	33415562	Similar to Salicylic acid-binding protein 2. (Os01t0787600-01);Similar to Protein S. (Os01t0787600-02);Transcript variants=Os01t0787600-01,Os01t0787600-02;Oryzabase Gene Symbol Synonym(s)=OsPOP4, POP4;Oryzabase Gene Name Synonym(s)=Prolyl Oligopeptidase 4, PROLYL OLIGOPEPTIDASE 4
PLANTHT_S1_33461145	1	33461145	33458683	33531049	72.367	12	Os01g0788400	33453435	33460079	Similar to Pectinesterase (EC 3.1.1.11) (Fragment). (Os01t0788400-01);Transcript variants=Os01t0788400-01;CGSNL Gene Symbol=PME6;CGSNL Gene Name=PECTIN METHYLESTERASE 6;Oryzabase Gene Symbol Synonym(s)=OsPME6, OsPME1;Oryzabase Gene Name Synonym(s)=pectin methylesterase 6
PLANTHT_S1_33461145	1	33461145	33458683	33531049	72.367	12	Os01g0788451	33454271	33459917	Hypothetical protein. (Os01t0788451-00);Transcript variants=Os01t0788451-00
PLANTHT_S1_33461145	1	33461145	33458683	33531049	72.367	12	Os01g0788500	33460402	33463754	Disease resistance protein domain containing protein. (Os01t0788500-01);Transcript variants=Os01t0788500-01
PLANTHT_S1_33461145	1	33461145	33458683	33531049	72.367	12	Os01g0788700	33468639	33470174	Cupredoxin domain containing protein. (Os01t0788700-00);Transcript variants=Os01t0788700-00;CGSNL Gene Symbol=ENODL5;CGSNL Gene Name=EARLY NODULIN LIKE PROTEIN 5;Oryzabase Gene Symbol Synonym(s)=OsENODL5;Oryzabase Gene Name Synonym(s)=early nodulin-like protein 5
PLANTHT_S1_33461145	1	33461145	33458683	33531049	72.367	12	Os01g0788800	33474895	33478458	Similar to Isoform 2 of Homeobox-leucine zipper protein TF1. (Os01t0788800-01);Similar to Isoform 2 of Homeobox-leucine zipper protein TF1. (Os01t0788800-02);Similar to Isoform 2 of Homeobox-leucine zipper protein TF1. (Os01t0788800-03);Transcript variants=Os01t0788800-01,Os01t0788800-02,Os01t0788800-03;CGSNL Gene Symbol=TF1;CGSNL Gene Name=TRANSCRIPTION FACTOR 1;Oryzabase Gene Symbol Synonym(s)=…
PLANTHT_S1_33461145	1	33461145	33458683	33531049	72.367	12	Os01g0788850	33475054	33477971	Hypothetical protein. (Os01t0788850-00);Transcript variants=Os01t0788850-00
PLANTHT_S1_33461145	1	33461145	33458683	33531049	72.367	12	Os01g0788900	33478985	33481343	Pentatricopeptide repeat domain containing protein. (Os01t0788900-01);Similar to predicted protein. (Os01t0788900-02);Transcript variants=Os01t0788900-01,Os01t0788900-02
PLANTHT_S1_33461145	1	33461145	33458683	33531049	72.367	12	Os01g0788950	33482291	33484203	Similar to partner of Nob1. (Os01t0788950-01);Transcript variants=Os01t0788950-01
PLANTHT_S1_33461145	1	33461145	33458683	33531049	72.367	12	Os01g0789000	33484803	33487848	Hypothetical conserved gene. (Os01t0789000-00);Transcript variants=Os01t0789000-00;Oryzabase Gene Symbol Synonym(s)=OsFbox044, OsFbox44, Os_F0491;Oryzabase Gene Name Synonym(s)=F-box protein 44
PLANTHT_S1_33461145	1	33461145	33458683	33531049	72.367	12	Os01g0789100	33489285	33492959	CDP-alcohol phosphatidyltransferase family protein. (Os01t0789100-01);Transcript variants=Os01t0789100-01
PLANTHT_S1_33461145	1	33461145	33458683	33531049	72.367	12	Os01g0789200	33494608	33496692	Similar to Serine/threonine-protein kinase PBS1 (EC 2.7.1.37) (AvrPphB susceptible protein 1). (Os01t0789200-01);Transcript variants=Os01t0789200-01;CGSNL Gene Symbol=RLCK45;CGSNL Gene Name=RECEPTOR-LIKE CYTOPLASMIC KINASE 45;Oryzabase Gene Symbol Synonym(s)=OsRLCK45;Oryzabase Gene Name Synonym(s)=Receptor-like Cytoplasmic Kinase 45
PLANTHT_S1_33461145	1	33461145	33458683	33531049	72.367	12	Os01g0791151	33495827	33496550	Hypothetical gene. (Os01t0791151-00);Transcript variants=Os01t0791151-00
PLANTHT_S1_33464609	1	33464609	33458683	33531049	72.367	12	Os01g0788400	33453435	33460079	Similar to Pectinesterase (EC 3.1.1.11) (Fragment). (Os01t0788400-01);Transcript variants=Os01t0788400-01;CGSNL Gene Symbol=PME6;CGSNL Gene Name=PECTIN METHYLESTERASE 6;Oryzabase Gene Symbol Synonym(s)=OsPME6, OsPME1;Oryzabase Gene Name Synonym(s)=pectin methylesterase 6
PLANTHT_S1_33464609	1	33464609	33458683	33531049	72.367	12	Os01g0788451	33454271	33459917	Hypothetical protein. (Os01t0788451-00);Transcript variants=Os01t0788451-00
PLANTHT_S1_33464609	1	33464609	33458683	33531049	72.367	12	Os01g0788500	33460402	33463754	Disease resistance protein domain containing protein. (Os01t0788500-01);Transcript variants=Os01t0788500-01
PLANTHT_S1_33464609	1	33464609	33458683	33531049	72.367	12	Os01g0788700	33468639	33470174	Cupredoxin domain containing protein. (Os01t0788700-00);Transcript variants=Os01t0788700-00;CGSNL Gene Symbol=ENODL5;CGSNL Gene Name=EARLY NODULIN LIKE PROTEIN 5;Oryzabase Gene Symbol Synonym(s)=OsENODL5;Oryzabase Gene Name Synonym(s)=early nodulin-like protein 5
PLANTHT_S1_33464609	1	33464609	33458683	33531049	72.367	12	Os01g0788800	33474895	33478458	Similar to Isoform 2 of Homeobox-leucine zipper protein TF1. (Os01t0788800-01);Similar to Isoform 2 of Homeobox-leucine zipper protein TF1. (Os01t0788800-02);Similar to Isoform 2 of Homeobox-leucine zipper protein TF1. (Os01t0788800-03);Transcript variants=Os01t0788800-01,Os01t0788800-02,Os01t0788800-03;CGSNL Gene Symbol=TF1;CGSNL Gene Name=TRANSCRIPTION FACTOR 1;Oryzabase Gene Symbol Synonym(s)=…
PLANTHT_S1_33464609	1	33464609	33458683	33531049	72.367	12	Os01g0788850	33475054	33477971	Hypothetical protein. (Os01t0788850-00);Transcript variants=Os01t0788850-00
PLANTHT_S1_33464609	1	33464609	33458683	33531049	72.367	12	Os01g0788900	33478985	33481343	Pentatricopeptide repeat domain containing protein. (Os01t0788900-01);Similar to predicted protein. (Os01t0788900-02);Transcript variants=Os01t0788900-01,Os01t0788900-02
PLANTHT_S1_33464609	1	33464609	33458683	33531049	72.367	12	Os01g0788950	33482291	33484203	Similar to partner of Nob1. (Os01t0788950-01);Transcript variants=Os01t0788950-01
PLANTHT_S1_33464609	1	33464609	33458683	33531049	72.367	12	Os01g0789000	33484803	33487848	Hypothetical conserved gene. (Os01t0789000-00);Transcript variants=Os01t0789000-00;Oryzabase Gene Symbol Synonym(s)=OsFbox044, OsFbox44, Os_F0491;Oryzabase Gene Name Synonym(s)=F-box protein 44
PLANTHT_S1_33464609	1	33464609	33458683	33531049	72.367	12	Os01g0789100	33489285	33492959	CDP-alcohol phosphatidyltransferase family protein. (Os01t0789100-01);Transcript variants=Os01t0789100-01
PLANTHT_S1_33464609	1	33464609	33458683	33531049	72.367	12	Os01g0789200	33494608	33496692	Similar to Serine/threonine-protein kinase PBS1 (EC 2.7.1.37) (AvrPphB susceptible protein 1). (Os01t0789200-01);Transcript variants=Os01t0789200-01;CGSNL Gene Symbol=RLCK45;CGSNL Gene Name=RECEPTOR-LIKE CYTOPLASMIC KINASE 45;Oryzabase Gene Symbol Synonym(s)=OsRLCK45;Oryzabase Gene Name Synonym(s)=Receptor-like Cytoplasmic Kinase 45
PLANTHT_S1_33464609	1	33464609	33458683	33531049	72.367	12	Os01g0791151	33495827	33496550	Hypothetical gene. (Os01t0791151-00);Transcript variants=Os01t0791151-00
PLANTHT_S1_33464822	1	33464822	33458683	33531049	72.367	12	Os01g0788400	33453435	33460079	Similar to Pectinesterase (EC 3.1.1.11) (Fragment). (Os01t0788400-01);Transcript variants=Os01t0788400-01;CGSNL Gene Symbol=PME6;CGSNL Gene Name=PECTIN METHYLESTERASE 6;Oryzabase Gene Symbol Synonym(s)=OsPME6, OsPME1;Oryzabase Gene Name Synonym(s)=pectin methylesterase 6
PLANTHT_S1_33464822	1	33464822	33458683	33531049	72.367	12	Os01g0788451	33454271	33459917	Hypothetical protein. (Os01t0788451-00);Transcript variants=Os01t0788451-00
PLANTHT_S1_33464822	1	33464822	33458683	33531049	72.367	12	Os01g0788500	33460402	33463754	Disease resistance protein domain containing protein. (Os01t0788500-01);Transcript variants=Os01t0788500-01
PLANTHT_S1_33464822	1	33464822	33458683	33531049	72.367	12	Os01g0788700	33468639	33470174	Cupredoxin domain containing protein. (Os01t0788700-00);Transcript variants=Os01t0788700-00;CGSNL Gene Symbol=ENODL5;CGSNL Gene Name=EARLY NODULIN LIKE PROTEIN 5;Oryzabase Gene Symbol Synonym(s)=OsENODL5;Oryzabase Gene Name Synonym(s)=early nodulin-like protein 5
PLANTHT_S1_33464822	1	33464822	33458683	33531049	72.367	12	Os01g0788800	33474895	33478458	Similar to Isoform 2 of Homeobox-leucine zipper protein TF1. (Os01t0788800-01);Similar to Isoform 2 of Homeobox-leucine zipper protein TF1. (Os01t0788800-02);Similar to Isoform 2 of Homeobox-leucine zipper protein TF1. (Os01t0788800-03);Transcript variants=Os01t0788800-01,Os01t0788800-02,Os01t0788800-03;CGSNL Gene Symbol=TF1;CGSNL Gene Name=TRANSCRIPTION FACTOR 1;Oryzabase Gene Symbol Synonym(s)=…
PLANTHT_S1_33464822	1	33464822	33458683	33531049	72.367	12	Os01g0788850	33475054	33477971	Hypothetical protein. (Os01t0788850-00);Transcript variants=Os01t0788850-00
PLANTHT_S1_33464822	1	33464822	33458683	33531049	72.367	12	Os01g0788900	33478985	33481343	Pentatricopeptide repeat domain containing protein. (Os01t0788900-01);Similar to predicted protein. (Os01t0788900-02);Transcript variants=Os01t0788900-01,Os01t0788900-02
PLANTHT_S1_33464822	1	33464822	33458683	33531049	72.367	12	Os01g0788950	33482291	33484203	Similar to partner of Nob1. (Os01t0788950-01);Transcript variants=Os01t0788950-01
PLANTHT_S1_33464822	1	33464822	33458683	33531049	72.367	12	Os01g0789000	33484803	33487848	Hypothetical conserved gene. (Os01t0789000-00);Transcript variants=Os01t0789000-00;Oryzabase Gene Symbol Synonym(s)=OsFbox044, OsFbox44, Os_F0491;Oryzabase Gene Name Synonym(s)=F-box protein 44
PLANTHT_S1_33464822	1	33464822	33458683	33531049	72.367	12	Os01g0789100	33489285	33492959	CDP-alcohol phosphatidyltransferase family protein. (Os01t0789100-01);Transcript variants=Os01t0789100-01
PLANTHT_S1_33464822	1	33464822	33458683	33531049	72.367	12	Os01g0789200	33494608	33496692	Similar to Serine/threonine-protein kinase PBS1 (EC 2.7.1.37) (AvrPphB susceptible protein 1). (Os01t0789200-01);Transcript variants=Os01t0789200-01;CGSNL Gene Symbol=RLCK45;CGSNL Gene Name=RECEPTOR-LIKE CYTOPLASMIC KINASE 45;Oryzabase Gene Symbol Synonym(s)=OsRLCK45;Oryzabase Gene Name Synonym(s)=Receptor-like Cytoplasmic Kinase 45
PLANTHT_S1_33464822	1	33464822	33458683	33531049	72.367	12	Os01g0791151	33495827	33496550	Hypothetical gene. (Os01t0791151-00);Transcript variants=Os01t0791151-00
PLANTHT_S1_33473560	1	33473560	33458683	33531049	72.367	12	Os01g0788400	33453435	33460079	Similar to Pectinesterase (EC 3.1.1.11) (Fragment). (Os01t0788400-01);Transcript variants=Os01t0788400-01;CGSNL Gene Symbol=PME6;CGSNL Gene Name=PECTIN METHYLESTERASE 6;Oryzabase Gene Symbol Synonym(s)=OsPME6, OsPME1;Oryzabase Gene Name Synonym(s)=pectin methylesterase 6
PLANTHT_S1_33473560	1	33473560	33458683	33531049	72.367	12	Os01g0788451	33454271	33459917	Hypothetical protein. (Os01t0788451-00);Transcript variants=Os01t0788451-00
PLANTHT_S1_33473560	1	33473560	33458683	33531049	72.367	12	Os01g0788500	33460402	33463754	Disease resistance protein domain containing protein. (Os01t0788500-01);Transcript variants=Os01t0788500-01
PLANTHT_S1_33473560	1	33473560	33458683	33531049	72.367	12	Os01g0788700	33468639	33470174	Cupredoxin domain containing protein. (Os01t0788700-00);Transcript variants=Os01t0788700-00;CGSNL Gene Symbol=ENODL5;CGSNL Gene Name=EARLY NODULIN LIKE PROTEIN 5;Oryzabase Gene Symbol Synonym(s)=OsENODL5;Oryzabase Gene Name Synonym(s)=early nodulin-like protein 5
PLANTHT_S1_33473560	1	33473560	33458683	33531049	72.367	12	Os01g0788800	33474895	33478458	Similar to Isoform 2 of Homeobox-leucine zipper protein TF1. (Os01t0788800-01);Similar to Isoform 2 of Homeobox-leucine zipper protein TF1. (Os01t0788800-02);Similar to Isoform 2 of Homeobox-leucine zipper protein TF1. (Os01t0788800-03);Transcript variants=Os01t0788800-01,Os01t0788800-02,Os01t0788800-03;CGSNL Gene Symbol=TF1;CGSNL Gene Name=TRANSCRIPTION FACTOR 1;Oryzabase Gene Symbol Synonym(s)=…
PLANTHT_S1_33473560	1	33473560	33458683	33531049	72.367	12	Os01g0788850	33475054	33477971	Hypothetical protein. (Os01t0788850-00);Transcript variants=Os01t0788850-00
PLANTHT_S1_33473560	1	33473560	33458683	33531049	72.367	12	Os01g0788900	33478985	33481343	Pentatricopeptide repeat domain containing protein. (Os01t0788900-01);Similar to predicted protein. (Os01t0788900-02);Transcript variants=Os01t0788900-01,Os01t0788900-02
PLANTHT_S1_33473560	1	33473560	33458683	33531049	72.367	12	Os01g0788950	33482291	33484203	Similar to partner of Nob1. (Os01t0788950-01);Transcript variants=Os01t0788950-01
PLANTHT_S1_33473560	1	33473560	33458683	33531049	72.367	12	Os01g0789000	33484803	33487848	Hypothetical conserved gene. (Os01t0789000-00);Transcript variants=Os01t0789000-00;Oryzabase Gene Symbol Synonym(s)=OsFbox044, OsFbox44, Os_F0491;Oryzabase Gene Name Synonym(s)=F-box protein 44
PLANTHT_S1_33473560	1	33473560	33458683	33531049	72.367	12	Os01g0789100	33489285	33492959	CDP-alcohol phosphatidyltransferase family protein. (Os01t0789100-01);Transcript variants=Os01t0789100-01
PLANTHT_S1_33473560	1	33473560	33458683	33531049	72.367	12	Os01g0789200	33494608	33496692	Similar to Serine/threonine-protein kinase PBS1 (EC 2.7.1.37) (AvrPphB susceptible protein 1). (Os01t0789200-01);Transcript variants=Os01t0789200-01;CGSNL Gene Symbol=RLCK45;CGSNL Gene Name=RECEPTOR-LIKE CYTOPLASMIC KINASE 45;Oryzabase Gene Symbol Synonym(s)=OsRLCK45;Oryzabase Gene Name Synonym(s)=Receptor-like Cytoplasmic Kinase 45
PLANTHT_S1_33473560	1	33473560	33458683	33531049	72.367	12	Os01g0791151	33495827	33496550	Hypothetical gene. (Os01t0791151-00);Transcript variants=Os01t0791151-00
PLANTHT_S1_33477643	1	33477643	33458683	33531049	72.367	12	Os01g0788400	33453435	33460079	Similar to Pectinesterase (EC 3.1.1.11) (Fragment). (Os01t0788400-01);Transcript variants=Os01t0788400-01;CGSNL Gene Symbol=PME6;CGSNL Gene Name=PECTIN METHYLESTERASE 6;Oryzabase Gene Symbol Synonym(s)=OsPME6, OsPME1;Oryzabase Gene Name Synonym(s)=pectin methylesterase 6
PLANTHT_S1_33477643	1	33477643	33458683	33531049	72.367	12	Os01g0788451	33454271	33459917	Hypothetical protein. (Os01t0788451-00);Transcript variants=Os01t0788451-00
PLANTHT_S1_33477643	1	33477643	33458683	33531049	72.367	12	Os01g0788500	33460402	33463754	Disease resistance protein domain containing protein. (Os01t0788500-01);Transcript variants=Os01t0788500-01
PLANTHT_S1_33477643	1	33477643	33458683	33531049	72.367	12	Os01g0788700	33468639	33470174	Cupredoxin domain containing protein. (Os01t0788700-00);Transcript variants=Os01t0788700-00;CGSNL Gene Symbol=ENODL5;CGSNL Gene Name=EARLY NODULIN LIKE PROTEIN 5;Oryzabase Gene Symbol Synonym(s)=OsENODL5;Oryzabase Gene Name Synonym(s)=early nodulin-like protein 5
PLANTHT_S1_33477643	1	33477643	33458683	33531049	72.367	12	Os01g0788800	33474895	33478458	Similar to Isoform 2 of Homeobox-leucine zipper protein TF1. (Os01t0788800-01);Similar to Isoform 2 of Homeobox-leucine zipper protein TF1. (Os01t0788800-02);Similar to Isoform 2 of Homeobox-leucine zipper protein TF1. (Os01t0788800-03);Transcript variants=Os01t0788800-01,Os01t0788800-02,Os01t0788800-03;CGSNL Gene Symbol=TF1;CGSNL Gene Name=TRANSCRIPTION FACTOR 1;Oryzabase Gene Symbol Synonym(s)=…
PLANTHT_S1_33477643	1	33477643	33458683	33531049	72.367	12	Os01g0788850	33475054	33477971	Hypothetical protein. (Os01t0788850-00);Transcript variants=Os01t0788850-00
PLANTHT_S1_33477643	1	33477643	33458683	33531049	72.367	12	Os01g0788900	33478985	33481343	Pentatricopeptide repeat domain containing protein. (Os01t0788900-01);Similar to predicted protein. (Os01t0788900-02);Transcript variants=Os01t0788900-01,Os01t0788900-02
PLANTHT_S1_33477643	1	33477643	33458683	33531049	72.367	12	Os01g0788950	33482291	33484203	Similar to partner of Nob1. (Os01t0788950-01);Transcript variants=Os01t0788950-01
PLANTHT_S1_33477643	1	33477643	33458683	33531049	72.367	12	Os01g0789000	33484803	33487848	Hypothetical conserved gene. (Os01t0789000-00);Transcript variants=Os01t0789000-00;Oryzabase Gene Symbol Synonym(s)=OsFbox044, OsFbox44, Os_F0491;Oryzabase Gene Name Synonym(s)=F-box protein 44
PLANTHT_S1_33477643	1	33477643	33458683	33531049	72.367	12	Os01g0789100	33489285	33492959	CDP-alcohol phosphatidyltransferase family protein. (Os01t0789100-01);Transcript variants=Os01t0789100-01
PLANTHT_S1_33477643	1	33477643	33458683	33531049	72.367	12	Os01g0789200	33494608	33496692	Similar to Serine/threonine-protein kinase PBS1 (EC 2.7.1.37) (AvrPphB susceptible protein 1). (Os01t0789200-01);Transcript variants=Os01t0789200-01;CGSNL Gene Symbol=RLCK45;CGSNL Gene Name=RECEPTOR-LIKE CYTOPLASMIC KINASE 45;Oryzabase Gene Symbol Synonym(s)=OsRLCK45;Oryzabase Gene Name Synonym(s)=Receptor-like Cytoplasmic Kinase 45
PLANTHT_S1_33477643	1	33477643	33458683	33531049	72.367	12	Os01g0791151	33495827	33496550	Hypothetical gene. (Os01t0791151-00);Transcript variants=Os01t0791151-00
PLANTHT_S1_33482289	1	33482289	33458683	33531049	72.367	12	Os01g0788400	33453435	33460079	Similar to Pectinesterase (EC 3.1.1.11) (Fragment). (Os01t0788400-01);Transcript variants=Os01t0788400-01;CGSNL Gene Symbol=PME6;CGSNL Gene Name=PECTIN METHYLESTERASE 6;Oryzabase Gene Symbol Synonym(s)=OsPME6, OsPME1;Oryzabase Gene Name Synonym(s)=pectin methylesterase 6
PLANTHT_S1_33482289	1	33482289	33458683	33531049	72.367	12	Os01g0788451	33454271	33459917	Hypothetical protein. (Os01t0788451-00);Transcript variants=Os01t0788451-00
PLANTHT_S1_33482289	1	33482289	33458683	33531049	72.367	12	Os01g0788500	33460402	33463754	Disease resistance protein domain containing protein. (Os01t0788500-01);Transcript variants=Os01t0788500-01
PLANTHT_S1_33482289	1	33482289	33458683	33531049	72.367	12	Os01g0788700	33468639	33470174	Cupredoxin domain containing protein. (Os01t0788700-00);Transcript variants=Os01t0788700-00;CGSNL Gene Symbol=ENODL5;CGSNL Gene Name=EARLY NODULIN LIKE PROTEIN 5;Oryzabase Gene Symbol Synonym(s)=OsENODL5;Oryzabase Gene Name Synonym(s)=early nodulin-like protein 5
PLANTHT_S1_33482289	1	33482289	33458683	33531049	72.367	12	Os01g0788800	33474895	33478458	Similar to Isoform 2 of Homeobox-leucine zipper protein TF1. (Os01t0788800-01);Similar to Isoform 2 of Homeobox-leucine zipper protein TF1. (Os01t0788800-02);Similar to Isoform 2 of Homeobox-leucine zipper protein TF1. (Os01t0788800-03);Transcript variants=Os01t0788800-01,Os01t0788800-02,Os01t0788800-03;CGSNL Gene Symbol=TF1;CGSNL Gene Name=TRANSCRIPTION FACTOR 1;Oryzabase Gene Symbol Synonym(s)=…
PLANTHT_S1_33482289	1	33482289	33458683	33531049	72.367	12	Os01g0788850	33475054	33477971	Hypothetical protein. (Os01t0788850-00);Transcript variants=Os01t0788850-00
PLANTHT_S1_33482289	1	33482289	33458683	33531049	72.367	12	Os01g0788900	33478985	33481343	Pentatricopeptide repeat domain containing protein. (Os01t0788900-01);Similar to predicted protein. (Os01t0788900-02);Transcript variants=Os01t0788900-01,Os01t0788900-02
PLANTHT_S1_33482289	1	33482289	33458683	33531049	72.367	12	Os01g0788950	33482291	33484203	Similar to partner of Nob1. (Os01t0788950-01);Transcript variants=Os01t0788950-01
PLANTHT_S1_33482289	1	33482289	33458683	33531049	72.367	12	Os01g0789000	33484803	33487848	Hypothetical conserved gene. (Os01t0789000-00);Transcript variants=Os01t0789000-00;Oryzabase Gene Symbol Synonym(s)=OsFbox044, OsFbox44, Os_F0491;Oryzabase Gene Name Synonym(s)=F-box protein 44
PLANTHT_S1_33482289	1	33482289	33458683	33531049	72.367	12	Os01g0789100	33489285	33492959	CDP-alcohol phosphatidyltransferase family protein. (Os01t0789100-01);Transcript variants=Os01t0789100-01
PLANTHT_S1_33482289	1	33482289	33458683	33531049	72.367	12	Os01g0789200	33494608	33496692	Similar to Serine/threonine-protein kinase PBS1 (EC 2.7.1.37) (AvrPphB susceptible protein 1). (Os01t0789200-01);Transcript variants=Os01t0789200-01;CGSNL Gene Symbol=RLCK45;CGSNL Gene Name=RECEPTOR-LIKE CYTOPLASMIC KINASE 45;Oryzabase Gene Symbol Synonym(s)=OsRLCK45;Oryzabase Gene Name Synonym(s)=Receptor-like Cytoplasmic Kinase 45
PLANTHT_S1_33482289	1	33482289	33458683	33531049	72.367	12	Os01g0791151	33495827	33496550	Hypothetical gene. (Os01t0791151-00);Transcript variants=Os01t0791151-00
PLANTHT_S1_33596360	1	33596360	33573543	33605809	32.267	3	Os01g0793100	33590636	33591674	Similar to Polyphenol oxidase. (Os01t0793100-00);Transcript variants=Os01t0793100-00;Oryzabase Gene Name Synonym(s)=Polyphenol oxidase
PLANTHT_S1_33596360	1	33596360	33573543	33605809	32.267	3	Os01g0793200	33593744	33597339	Pentatricopeptide repeat domain containing protein. (Os01t0793200-01);Pentatricopeptide repeat domain containing protein. (Os01t0793200-02);Transcript variants=Os01t0793200-01,Os01t0793200-02
PLANTHT_S1_33596360	1	33596360	33573543	33605809	32.267	3	Os01g0793300	33601018	33605323	Di-copper centre-containing domain containing protein. (Os01t0793300-01);Transcript variants=Os01t0793300-01
PLANTHT_S1_33600472	1	33600472	33573543	33605809	32.267	3	Os01g0793100	33590636	33591674	Similar to Polyphenol oxidase. (Os01t0793100-00);Transcript variants=Os01t0793100-00;Oryzabase Gene Name Synonym(s)=Polyphenol oxidase
PLANTHT_S1_33600472	1	33600472	33573543	33605809	32.267	3	Os01g0793200	33593744	33597339	Pentatricopeptide repeat domain containing protein. (Os01t0793200-01);Pentatricopeptide repeat domain containing protein. (Os01t0793200-02);Transcript variants=Os01t0793200-01,Os01t0793200-02
PLANTHT_S1_33600472	1	33600472	33573543	33605809	32.267	3	Os01g0793300	33601018	33605323	Di-copper centre-containing domain containing protein. (Os01t0793300-01);Transcript variants=Os01t0793300-01
PLANTHT_S1_33626432	1	33626432	33624006	33629360	5.355	1	Os01g0793900	33625287	33626043	Conserved hypothetical protein. (Os01t0793900-01);Transcript variants=Os01t0793900-01
PLANTHT_S1_33628042	1	33628042	33624006	33629360	5.355	1	Os01g0793900	33625287	33626043	Conserved hypothetical protein. (Os01t0793900-01);Transcript variants=Os01t0793900-01
PLANTHT_S1_33632490	1	33632490	33629425	33634238	4.814	1	Os01g0794100	33629559	33630287	Conserved hypothetical protein. (Os01t0794100-01);Transcript variants=Os01t0794100-01
PLANTHT_S1_33641555	1	33641555	33640227	33643503	3.277	1	Os01g0794400	33642080	33650929	Thioredoxin domain 2 containing protein. (Os01t0794400-01);Transcript variants=Os01t0794400-01
PLANTHT_S1_33673506	1	33673506	33657132	33685247	28.116	7	Os01g0794800	33659782	33663245	Similar to Subtilase. (Os01t0794800-01);Similar to Subtilase. (Os01t0794800-02);Transcript variants=Os01t0794800-01,Os01t0794800-02
PLANTHT_S1_33673506	1	33673506	33657132	33685247	28.116	7	Os01g0794900	33660222	33665168	Hypothetical protein. (Os01t0794900-01);Transcript variants=Os01t0794900-01
PLANTHT_S1_33673506	1	33673506	33657132	33685247	28.116	7	Os01g0795000	33668016	33672415	Subtilase. (Os01t0795000-01);Transcript variants=Os01t0795000-01;Oryzabase Gene Symbol Synonym(s)=RSP1, OsSub5, SUB5, OsSub6, SUB6;Oryzabase Gene Name Synonym(s)=subtilase, subtilisin-like serine protease 1, Subtilisin 5, SUBTILISIN 5, Subtilisin 6, SUBTILISIN 6
PLANTHT_S1_33673506	1	33673506	33657132	33685247	28.116	7	Os01g0795050	33670853	33674489	Hypothetical gene. (Os01t0795050-01);Transcript variants=Os01t0795050-01
PLANTHT_S1_33673506	1	33673506	33657132	33685247	28.116	7	Os01g0795100	33675136	33679717	Similar to Subtilase. (Os01t0795100-00);Transcript variants=Os01t0795100-00;Oryzabase Gene Symbol Synonym(s)=OsSub7, SUB7;Oryzabase Gene Name Synonym(s)=Subtilisin 7, SUBTILISIN 7
PLANTHT_S1_33673506	1	33673506	33657132	33685247	28.116	7	Os01g0795200	33684778	33688225	Similar to Subtilase. (Os01t0795200-01);Transcript variants=Os01t0795200-01;Oryzabase Gene Symbol Synonym(s)=OsSub8, SUB8;Oryzabase Gene Name Synonym(s)=Subtilisin 8, SUBTILISIN 8
PLANTHT_S1_33673506	1	33673506	33657132	33685247	28.116	7	Os01g0795250	33685183	33688148	Hypothetical protein. (Os01t0795250-00);Transcript variants=Os01t0795250-00
PLANTHT_S1_33674130	1	33674130	33657132	33685247	28.116	7	Os01g0794800	33659782	33663245	Similar to Subtilase. (Os01t0794800-01);Similar to Subtilase. (Os01t0794800-02);Transcript variants=Os01t0794800-01,Os01t0794800-02
PLANTHT_S1_33674130	1	33674130	33657132	33685247	28.116	7	Os01g0794900	33660222	33665168	Hypothetical protein. (Os01t0794900-01);Transcript variants=Os01t0794900-01
PLANTHT_S1_33674130	1	33674130	33657132	33685247	28.116	7	Os01g0795000	33668016	33672415	Subtilase. (Os01t0795000-01);Transcript variants=Os01t0795000-01;Oryzabase Gene Symbol Synonym(s)=RSP1, OsSub5, SUB5, OsSub6, SUB6;Oryzabase Gene Name Synonym(s)=subtilase, subtilisin-like serine protease 1, Subtilisin 5, SUBTILISIN 5, Subtilisin 6, SUBTILISIN 6
PLANTHT_S1_33674130	1	33674130	33657132	33685247	28.116	7	Os01g0795050	33670853	33674489	Hypothetical gene. (Os01t0795050-01);Transcript variants=Os01t0795050-01
PLANTHT_S1_33674130	1	33674130	33657132	33685247	28.116	7	Os01g0795100	33675136	33679717	Similar to Subtilase. (Os01t0795100-00);Transcript variants=Os01t0795100-00;Oryzabase Gene Symbol Synonym(s)=OsSub7, SUB7;Oryzabase Gene Name Synonym(s)=Subtilisin 7, SUBTILISIN 7
PLANTHT_S1_33674130	1	33674130	33657132	33685247	28.116	7	Os01g0795200	33684778	33688225	Similar to Subtilase. (Os01t0795200-01);Transcript variants=Os01t0795200-01;Oryzabase Gene Symbol Synonym(s)=OsSub8, SUB8;Oryzabase Gene Name Synonym(s)=Subtilisin 8, SUBTILISIN 8
PLANTHT_S1_33674130	1	33674130	33657132	33685247	28.116	7	Os01g0795250	33685183	33688148	Hypothetical protein. (Os01t0795250-00);Transcript variants=Os01t0795250-00
PLANTHT_S1_33684209	1	33684209	33657132	33685247	28.116	7	Os01g0794800	33659782	33663245	Similar to Subtilase. (Os01t0794800-01);Similar to Subtilase. (Os01t0794800-02);Transcript variants=Os01t0794800-01,Os01t0794800-02
PLANTHT_S1_33684209	1	33684209	33657132	33685247	28.116	7	Os01g0794900	33660222	33665168	Hypothetical protein. (Os01t0794900-01);Transcript variants=Os01t0794900-01
PLANTHT_S1_33684209	1	33684209	33657132	33685247	28.116	7	Os01g0795000	33668016	33672415	Subtilase. (Os01t0795000-01);Transcript variants=Os01t0795000-01;Oryzabase Gene Symbol Synonym(s)=RSP1, OsSub5, SUB5, OsSub6, SUB6;Oryzabase Gene Name Synonym(s)=subtilase, subtilisin-like serine protease 1, Subtilisin 5, SUBTILISIN 5, Subtilisin 6, SUBTILISIN 6
PLANTHT_S1_33684209	1	33684209	33657132	33685247	28.116	7	Os01g0795050	33670853	33674489	Hypothetical gene. (Os01t0795050-01);Transcript variants=Os01t0795050-01
PLANTHT_S1_33684209	1	33684209	33657132	33685247	28.116	7	Os01g0795100	33675136	33679717	Similar to Subtilase. (Os01t0795100-00);Transcript variants=Os01t0795100-00;Oryzabase Gene Symbol Synonym(s)=OsSub7, SUB7;Oryzabase Gene Name Synonym(s)=Subtilisin 7, SUBTILISIN 7
PLANTHT_S1_33684209	1	33684209	33657132	33685247	28.116	7	Os01g0795200	33684778	33688225	Similar to Subtilase. (Os01t0795200-01);Transcript variants=Os01t0795200-01;Oryzabase Gene Symbol Synonym(s)=OsSub8, SUB8;Oryzabase Gene Name Synonym(s)=Subtilisin 8, SUBTILISIN 8
PLANTHT_S1_33684209	1	33684209	33657132	33685247	28.116	7	Os01g0795250	33685183	33688148	Hypothetical protein. (Os01t0795250-00);Transcript variants=Os01t0795250-00
PLANTHT_S1_33688148	1	33688148	33685903	33689604	3.702	2	Os01g0795200	33684778	33688225	Similar to Subtilase. (Os01t0795200-01);Transcript variants=Os01t0795200-01;Oryzabase Gene Symbol Synonym(s)=OsSub8, SUB8;Oryzabase Gene Name Synonym(s)=Subtilisin 8, SUBTILISIN 8
PLANTHT_S1_33688148	1	33688148	33685903	33689604	3.702	2	Os01g0795250	33685183	33688148	Hypothetical protein. (Os01t0795250-00);Transcript variants=Os01t0795250-00
PLANTHT_S1_33693300	1	33693300	33690359	33707236	16.878	4	Os01g0795300	33690753	33696520	Hypothetical protein. (Os01t0795300-01);Non-protein coding transcript. (Os01t0795300-02);Non-protein coding transcript. (Os01t0795300-03);Transcript variants=Os01t0795300-01,Os01t0795300-02,Os01t0795300-03
PLANTHT_S1_33693300	1	33693300	33690359	33707236	16.878	4	Os01g0795400	33691811	33696348	Similar to Subtilase. (Os01t0795400-01);Transcript variants=Os01t0795400-01;Oryzabase Gene Symbol Synonym(s)=Hwi2, OsSub9, SUB9;Oryzabase Gene Name Synonym(s)=Subtilisin 9, SUBTILISIN 9
PLANTHT_S1_33693300	1	33693300	33690359	33707236	16.878	4	Os01g0795600	33699128	33699682	Conserved hypothetical protein. (Os01t0795600-01);Transcript variants=Os01t0795600-01
PLANTHT_S1_33693300	1	33693300	33690359	33707236	16.878	4	Os01g0795700	33703428	33703969	Non-protein coding transcript. (Os01t0795700-01);Transcript variants=Os01t0795700-01
PLANTHT_S1_33699919	1	33699919	33690359	33707236	16.878	4	Os01g0795300	33690753	33696520	Hypothetical protein. (Os01t0795300-01);Non-protein coding transcript. (Os01t0795300-02);Non-protein coding transcript. (Os01t0795300-03);Transcript variants=Os01t0795300-01,Os01t0795300-02,Os01t0795300-03
PLANTHT_S1_33699919	1	33699919	33690359	33707236	16.878	4	Os01g0795400	33691811	33696348	Similar to Subtilase. (Os01t0795400-01);Transcript variants=Os01t0795400-01;Oryzabase Gene Symbol Synonym(s)=Hwi2, OsSub9, SUB9;Oryzabase Gene Name Synonym(s)=Subtilisin 9, SUBTILISIN 9
PLANTHT_S1_33699919	1	33699919	33690359	33707236	16.878	4	Os01g0795600	33699128	33699682	Conserved hypothetical protein. (Os01t0795600-01);Transcript variants=Os01t0795600-01
PLANTHT_S1_33699919	1	33699919	33690359	33707236	16.878	4	Os01g0795700	33703428	33703969	Non-protein coding transcript. (Os01t0795700-01);Transcript variants=Os01t0795700-01
PLANTHT_S1_33700403	1	33700403	33690359	33707236	16.878	4	Os01g0795300	33690753	33696520	Hypothetical protein. (Os01t0795300-01);Non-protein coding transcript. (Os01t0795300-02);Non-protein coding transcript. (Os01t0795300-03);Transcript variants=Os01t0795300-01,Os01t0795300-02,Os01t0795300-03
PLANTHT_S1_33700403	1	33700403	33690359	33707236	16.878	4	Os01g0795400	33691811	33696348	Similar to Subtilase. (Os01t0795400-01);Transcript variants=Os01t0795400-01;Oryzabase Gene Symbol Synonym(s)=Hwi2, OsSub9, SUB9;Oryzabase Gene Name Synonym(s)=Subtilisin 9, SUBTILISIN 9
PLANTHT_S1_33700403	1	33700403	33690359	33707236	16.878	4	Os01g0795600	33699128	33699682	Conserved hypothetical protein. (Os01t0795600-01);Transcript variants=Os01t0795600-01
PLANTHT_S1_33700403	1	33700403	33690359	33707236	16.878	4	Os01g0795700	33703428	33703969	Non-protein coding transcript. (Os01t0795700-01);Transcript variants=Os01t0795700-01
PLANTHT_S1_33702252	1	33702252	33690359	33707236	16.878	4	Os01g0795300	33690753	33696520	Hypothetical protein. (Os01t0795300-01);Non-protein coding transcript. (Os01t0795300-02);Non-protein coding transcript. (Os01t0795300-03);Transcript variants=Os01t0795300-01,Os01t0795300-02,Os01t0795300-03
PLANTHT_S1_33702252	1	33702252	33690359	33707236	16.878	4	Os01g0795400	33691811	33696348	Similar to Subtilase. (Os01t0795400-01);Transcript variants=Os01t0795400-01;Oryzabase Gene Symbol Synonym(s)=Hwi2, OsSub9, SUB9;Oryzabase Gene Name Synonym(s)=Subtilisin 9, SUBTILISIN 9
PLANTHT_S1_33702252	1	33702252	33690359	33707236	16.878	4	Os01g0795600	33699128	33699682	Conserved hypothetical protein. (Os01t0795600-01);Transcript variants=Os01t0795600-01
PLANTHT_S1_33702252	1	33702252	33690359	33707236	16.878	4	Os01g0795700	33703428	33703969	Non-protein coding transcript. (Os01t0795700-01);Transcript variants=Os01t0795700-01
PLANTHT_S1_33703222	1	33703222	33690359	33707236	16.878	4	Os01g0795300	33690753	33696520	Hypothetical protein. (Os01t0795300-01);Non-protein coding transcript. (Os01t0795300-02);Non-protein coding transcript. (Os01t0795300-03);Transcript variants=Os01t0795300-01,Os01t0795300-02,Os01t0795300-03
PLANTHT_S1_33703222	1	33703222	33690359	33707236	16.878	4	Os01g0795400	33691811	33696348	Similar to Subtilase. (Os01t0795400-01);Transcript variants=Os01t0795400-01;Oryzabase Gene Symbol Synonym(s)=Hwi2, OsSub9, SUB9;Oryzabase Gene Name Synonym(s)=Subtilisin 9, SUBTILISIN 9
PLANTHT_S1_33703222	1	33703222	33690359	33707236	16.878	4	Os01g0795600	33699128	33699682	Conserved hypothetical protein. (Os01t0795600-01);Transcript variants=Os01t0795600-01
PLANTHT_S1_33703222	1	33703222	33690359	33707236	16.878	4	Os01g0795700	33703428	33703969	Non-protein coding transcript. (Os01t0795700-01);Transcript variants=Os01t0795700-01
PLANTHT_S1_33707236	1	33707236	33690359	33707236	16.878	4	Os01g0795300	33690753	33696520	Hypothetical protein. (Os01t0795300-01);Non-protein coding transcript. (Os01t0795300-02);Non-protein coding transcript. (Os01t0795300-03);Transcript variants=Os01t0795300-01,Os01t0795300-02,Os01t0795300-03
PLANTHT_S1_33707236	1	33707236	33690359	33707236	16.878	4	Os01g0795400	33691811	33696348	Similar to Subtilase. (Os01t0795400-01);Transcript variants=Os01t0795400-01;Oryzabase Gene Symbol Synonym(s)=Hwi2, OsSub9, SUB9;Oryzabase Gene Name Synonym(s)=Subtilisin 9, SUBTILISIN 9
PLANTHT_S1_33707236	1	33707236	33690359	33707236	16.878	4	Os01g0795600	33699128	33699682	Conserved hypothetical protein. (Os01t0795600-01);Transcript variants=Os01t0795600-01
PLANTHT_S1_33707236	1	33707236	33690359	33707236	16.878	4	Os01g0795700	33703428	33703969	Non-protein coding transcript. (Os01t0795700-01);Transcript variants=Os01t0795700-01
PLANTHT_S1_33709576	1	33709576	33707372	33714320	6.949	4	Os01g0795766	33707426	33708111	Non-protein coding transcript. (Os01t0795766-00);Transcript variants=Os01t0795766-00
PLANTHT_S1_33709576	1	33709576	33707372	33714320	6.949	4	Os01g0795832	33708780	33709258	Conserved hypothetical protein. (Os01t0795832-00);Transcript variants=Os01t0795832-00
PLANTHT_S1_33709576	1	33709576	33707372	33714320	6.949	4	Os01g0795900	33710184	33710502	Hypothetical protein. (Os01t0795900-00);Transcript variants=Os01t0795900-00
PLANTHT_S1_33709576	1	33709576	33707372	33714320	6.949	4	Os01g0796000	33713552	33714121	Conserved hypothetical protein. (Os01t0796000-01);Transcript variants=Os01t0796000-01
PLANTHT_S1_33710586	1	33710586	33707372	33714320	6.949	4	Os01g0795766	33707426	33708111	Non-protein coding transcript. (Os01t0795766-00);Transcript variants=Os01t0795766-00
PLANTHT_S1_33710586	1	33710586	33707372	33714320	6.949	4	Os01g0795832	33708780	33709258	Conserved hypothetical protein. (Os01t0795832-00);Transcript variants=Os01t0795832-00
PLANTHT_S1_33710586	1	33710586	33707372	33714320	6.949	4	Os01g0795900	33710184	33710502	Hypothetical protein. (Os01t0795900-00);Transcript variants=Os01t0795900-00
PLANTHT_S1_33710586	1	33710586	33707372	33714320	6.949	4	Os01g0796000	33713552	33714121	Conserved hypothetical protein. (Os01t0796000-01);Transcript variants=Os01t0796000-01
PLANTHT_S1_33712140	1	33712140	33707372	33714320	6.949	4	Os01g0795766	33707426	33708111	Non-protein coding transcript. (Os01t0795766-00);Transcript variants=Os01t0795766-00
PLANTHT_S1_33712140	1	33712140	33707372	33714320	6.949	4	Os01g0795832	33708780	33709258	Conserved hypothetical protein. (Os01t0795832-00);Transcript variants=Os01t0795832-00
PLANTHT_S1_33712140	1	33712140	33707372	33714320	6.949	4	Os01g0795900	33710184	33710502	Hypothetical protein. (Os01t0795900-00);Transcript variants=Os01t0795900-00
PLANTHT_S1_33712140	1	33712140	33707372	33714320	6.949	4	Os01g0796000	33713552	33714121	Conserved hypothetical protein. (Os01t0796000-01);Transcript variants=Os01t0796000-01
PLANTHT_S1_33712182	1	33712182	33707372	33714320	6.949	4	Os01g0795766	33707426	33708111	Non-protein coding transcript. (Os01t0795766-00);Transcript variants=Os01t0795766-00
PLANTHT_S1_33712182	1	33712182	33707372	33714320	6.949	4	Os01g0795832	33708780	33709258	Conserved hypothetical protein. (Os01t0795832-00);Transcript variants=Os01t0795832-00
PLANTHT_S1_33712182	1	33712182	33707372	33714320	6.949	4	Os01g0795900	33710184	33710502	Hypothetical protein. (Os01t0795900-00);Transcript variants=Os01t0795900-00
PLANTHT_S1_33712182	1	33712182	33707372	33714320	6.949	4	Os01g0796000	33713552	33714121	Conserved hypothetical protein. (Os01t0796000-01);Transcript variants=Os01t0796000-01
PLANTHT_S1_33712501	1	33712501	33707372	33714320	6.949	4	Os01g0795766	33707426	33708111	Non-protein coding transcript. (Os01t0795766-00);Transcript variants=Os01t0795766-00
PLANTHT_S1_33712501	1	33712501	33707372	33714320	6.949	4	Os01g0795832	33708780	33709258	Conserved hypothetical protein. (Os01t0795832-00);Transcript variants=Os01t0795832-00
PLANTHT_S1_33712501	1	33712501	33707372	33714320	6.949	4	Os01g0795900	33710184	33710502	Hypothetical protein. (Os01t0795900-00);Transcript variants=Os01t0795900-00
PLANTHT_S1_33712501	1	33712501	33707372	33714320	6.949	4	Os01g0796000	33713552	33714121	Conserved hypothetical protein. (Os01t0796000-01);Transcript variants=Os01t0796000-01
PLANTHT_S1_33712774	1	33712774	33707372	33714320	6.949	4	Os01g0795766	33707426	33708111	Non-protein coding transcript. (Os01t0795766-00);Transcript variants=Os01t0795766-00
PLANTHT_S1_33712774	1	33712774	33707372	33714320	6.949	4	Os01g0795832	33708780	33709258	Conserved hypothetical protein. (Os01t0795832-00);Transcript variants=Os01t0795832-00
PLANTHT_S1_33712774	1	33712774	33707372	33714320	6.949	4	Os01g0795900	33710184	33710502	Hypothetical protein. (Os01t0795900-00);Transcript variants=Os01t0795900-00
PLANTHT_S1_33712774	1	33712774	33707372	33714320	6.949	4	Os01g0796000	33713552	33714121	Conserved hypothetical protein. (Os01t0796000-01);Transcript variants=Os01t0796000-01
PLANTHT_S1_33730025	1	33730025	33730025	33740455	10.431	2	Os01g0796400	33730378	33733010	NAD(P)-binding domain containing protein. (Os01t0796400-01);Similar to 3-hydroxybutyryl-CoA dehydrogenase. (Os01t0796400-02);Transcript variants=Os01t0796400-01,Os01t0796400-02
PLANTHT_S1_33730025	1	33730025	33730025	33740455	10.431	2	Os01g0796500	33733124	33735548	Similar to predicted protein. (Os01t0796500-01);Transcript variants=Os01t0796500-01
PLANTHT_S1_33730067	1	33730067	33730025	33740455	10.431	2	Os01g0796400	33730378	33733010	NAD(P)-binding domain containing protein. (Os01t0796400-01);Similar to 3-hydroxybutyryl-CoA dehydrogenase. (Os01t0796400-02);Transcript variants=Os01t0796400-01,Os01t0796400-02
PLANTHT_S1_33730067	1	33730067	33730025	33740455	10.431	2	Os01g0796500	33733124	33735548	Similar to predicted protein. (Os01t0796500-01);Transcript variants=Os01t0796500-01
PLANTHT_S1_35692618	1	35692618	35692615	35694436	1.822	1	Os01g0833600	35692800	35693807	Conserved hypothetical protein. (Os01t0833600-00);Transcript variants=Os01t0833600-00
PLANTHT_S1_35692949	1	35692949	35692615	35694436	1.822	1	Os01g0833600	35692800	35693807	Conserved hypothetical protein. (Os01t0833600-00);Transcript variants=Os01t0833600-00
PLANTHT_S1_38538838	1	38538838	38534056	38558631	24.576	3	Os01g0886900	38534739	38539826	Similar to EMB1879 (EMBRYO DEFECTIVE 1879). (Os01t0886900-00);Transcript variants=Os01t0886900-00;CGSNL Gene Symbol=RUS6A;CGSNL Gene Name=ROOT UV-B SENSITIVE 6A;Oryzabase Gene Symbol Synonym(s)=OsRUS6A
PLANTHT_S1_38538838	1	38538838	38534056	38558631	24.576	3	Os01g0887100	38544060	38545821	Similar to 4-(Cytidine 5'-diphospho)-2-C-methyl-D-erythritol synthase. (Os01t0887100-01);Transcript variants=Os01t0887100-01;Oryzabase Gene Symbol Synonym(s)=OsCMS, CMS, OsIspD, IspD;Oryzabase Gene Name Synonym(s)=4-(cytidine 5'-diphospho)-2-C-methyl-D-erythritol synthase, CDP-ME synthase
PLANTHT_S1_38538838	1	38538838	38534056	38558631	24.576	3	Os01g0887400	38545767	38558365	Similar to predicted protein. (Os01t0887400-01);Transcript variants=Os01t0887400-01
PLANTHT_S4_21470504	4	21470504	21468247	21471310	3.064	2	Os04g0432600	21466501	21468612	Similar to H0315E07.2 protein. (Os04t0432600-01);Similar to H0315E07.2 protein. (Os04t0432600-02);Transcript variants=Os04t0432600-01,Os04t0432600-02
PLANTHT_S4_21470504	4	21470504	21468247	21471310	3.064	2	Os04g0432800	21468980	21470947	Similar to H0315E07.3 protein. (Os04t0432800-00);Transcript variants=Os04t0432800-00
PLANTHT_S6_3237809	6	3237809	3237311	3242358	5.048	1	Os06g0163900	3241818	3246312	Conserved hypothetical protein. (Os06t0163900-01);Transcript variants=Os06t0163900-01

## Sheet: flooded
Supplementary Table 5 List of candidate genes located in the LD blocks for argronomic, ionomic in flooded, and ionomic in unflooded traits
QTL	Chr	Position	Block_Left	Block_Right	Region(Kb)	No. of Candidate genes	Candidate gene	Start	End	Annotation
Cd_S1_4348829	1	4348829	4345517	4355489	9.973	1	Os01g0182700	4347188	4356468	Similar to WRKY12. (Os01t0182700-01);Transcript variants=Os01t0182700-01;CGSNL Gene Symbol=WRKY102;CGSNL Gene Name=WRKY GENE 102;Oryzabase Gene Symbol Synonym(s)=OsWRKY102
Cd_S1_11912124	1	11912124	11906109	11922083	15.975	3	Os01g0315700	11906167	11906868	Similar to Monoglyceride lipase. (Os01t0315700-01);Transcript variants=Os01t0315700-01
Cd_S1_11912124	1	11912124	11906109	11922083	15.975	3	Os01g0315800	11906864	11910915	UDP-glucuronic acid decarboxylase (EC 4.1.1.35). (Os01t0315800-01);Similar to DTDP-glucose 4-6-dehydratase-like protein (Fragment). (Os01t0315800-02);Transcript variants=Os01t0315800-01,Os01t0315800-02;Oryzabase Gene Symbol Synonym(s)=OsUXS2, UXS-2;Oryzabase Gene Name Synonym(s)=dTDP-glucose 4-6-dehydratase-like protein, UDP-xylose synthase 2, UDP-glucuronic acid decarboxylase 2
Cd_S1_11912124	1	11912124	11906109	11922083	15.975	3	Os01g0315850	11907260	11910774	Hypothetical protein. (Os01t0315850-00);Transcript variants=Os01t0315850-00
Cd_S2_2505337	2	2505337	2487593	2513040	25.448	2	Os02g0145000	2486465	2488965	Hypothetical gene. (Os02t0145000-01);Similar to calmodulin binding protein. (Os02t0145000-02);Transcript variants=Os02t0145000-01,Os02t0145000-02
Cd_S2_2505337	2	2505337	2487593	2513040	25.448	2	Os02g0145200	2493680	2495010	Conserved hypothetical protein. (Os02t0145200-01);Transcript variants=Os02t0145200-01
Cd_S4_5785495	4	5785495	5780383	5812843	32.461	5	Os04g0184900	5778855	5782412	Hypothetical protein. (Os04t0184900-00);Transcript variants=Os04t0184900-00
Cd_S4_5785495	4	5785495	5780383	5812843	32.461	5	Os04g0185000	5781635	5782412	Similar to OSIGBa0140C02.6 protein. (Os04t0185000-00);Transcript variants=Os04t0185000-00
Cd_S4_5785495	4	5785495	5780383	5812843	32.461	5	Os04g0185100	5785639	5788514	DNA replication factor CDT1-like domain containing protein. (Os04t0185100-01);Transcript variants=Os04t0185100-01
Cd_S4_5785495	4	5785495	5780383	5812843	32.461	5	Os04g0185500	5802095	5810965	Similar to Protein containing C-terminal RING-finger. (Os04t0185500-01);Transcript variants=Os04t0185500-01;Oryzabase Gene Symbol Synonym(s)=OsRFP;Oryzabase Gene Name Synonym(s)=RING finger protein
Cd_S4_5785495	4	5785495	5780383	5812843	32.461	5	Os04g0185600	5811361	5813082	General substrate transporter domain containing protein. (Os04t0185600-00);Transcript variants=Os04t0185600-00;CGSNL Gene Symbol=PT5;CGSNL Gene Name=PHOSPHATE TRANSPORTER 5;Oryzabase Gene Symbol Synonym(s)=OsPT5, OsPht1;5, Pht1;5, PHT1-5;Oryzabase Gene Name Synonym(s)=Probable inorganic phosphate transporter 1-5
Cd_S4_6963861	4	6963861	6960078	6968545	8.468	1	Os04g0202500	6966605	6969072	Lectin receptor kinase 3, Brown planthopper (BPH) resistance (Os04t0202500-01);Transcript variants=Os04t0202500-01;RAP-DB Gene Symbol Synonym(s)=OsLecRK3;RAP-DB Gene Name Synonym(s)=lectin receptor kinase 3;CGSNL Gene Symbol=RLCK135;CGSNL Gene Name=RECEPTOR-LIKE CYTOPLASMIC KINASE 135;Oryzabase Gene Symbol Synonym(s)=OsRLCK135, OsLecRK3, LecRK3;Oryzabase Gene Name Synonym(s)=Receptor-like Cytopla…
Cd_S5_14941709	5	14941709	14930444	14949090	18.647	2	Os05g0321600	14937027	14937869	Conserved hypothetical protein. (Os05t0321600-01);Transcript variants=Os05t0321600-01
Cd_S5_14941709	5	14941709	14930444	14949090	18.647	2	Os05g0321900	14948062	14953148	DNA-binding WRKY domain containing protein. (Os05t0321900-01);Transcript variants=Os05t0321900-01;CGSNL Gene Symbol=WRKY75;CGSNL Gene Name=WRKY GENE 75;Oryzabase Gene Symbol Synonym(s)=OsWRKY75;Oryzabase Gene Name Synonym(s)=Rice WRKY gene75
Cd_S5_14941717	5	14941717	14930444	14949090	18.647	2	Os05g0321600	14937027	14937869	Conserved hypothetical protein. (Os05t0321600-01);Transcript variants=Os05t0321600-01
Cd_S5_14941717	5	14941717	14930444	14949090	18.647	2	Os05g0321900	14948062	14953148	DNA-binding WRKY domain containing protein. (Os05t0321900-01);Transcript variants=Os05t0321900-01;CGSNL Gene Symbol=WRKY75;CGSNL Gene Name=WRKY GENE 75;Oryzabase Gene Symbol Synonym(s)=OsWRKY75;Oryzabase Gene Name Synonym(s)=Rice WRKY gene75
Cd_S6_17204248	6	17204248	17189833	17207561	17.729	1	Os06g0494400	17194074	17200567	Multi antimicrobial extrusion protein MatE family protein. (Os06t0494400-01);Transcript variants=Os06t0494400-01
Cd_S8_17575240	8	17575240	17575015	17577504	2.49	1	Os08g0374800	17570086	17576402	Similar to UDP-galactose 4-epimerase-like protein. (Os08t0374800-01);Transcript variants=Os08t0374800-01;Oryzabase Gene Symbol Synonym(s)=OsUGE2;Oryzabase Gene Name Synonym(s)=UDP-glucose epimerase 2
Cd_S8_17618177	8	17618177	17617906	17619220	1.315	1	Os08g0375500	17617874	17618498	Similar to Skp1-like protein 2. (Os08t0375500-00);Transcript variants=Os08t0375500-00;Oryzabase Gene Symbol Synonym(s)=OSK25;Oryzabase Gene Name Synonym(s)=S-PHASE KINASE-ASSOCIATED PROTEIN1-LIKE PROTEIN 25, Oryza sativa SKP1-like gene 25
Cd_S8_17621922	8	17621922	17619450	17625291	5.842	1	Os08g0375700	17625214	17625942	BTB/POZ fold domain containing protein. (Os08t0375700-00);Transcript variants=Os08t0375700-00;Oryzabase Gene Symbol Synonym(s)=OSK15;Oryzabase Gene Name Synonym(s)=S-PHASE KINASE-ASSOCIATED PROTEIN1-LIKE PROTEIN 15, Oryza sativa SKP1-like gene 15
Cd_S8_17622056	8	17622056	17619450	17625291	5.842	1	Os08g0375700	17625214	17625942	BTB/POZ fold domain containing protein. (Os08t0375700-00);Transcript variants=Os08t0375700-00;Oryzabase Gene Symbol Synonym(s)=OSK15;Oryzabase Gene Name Synonym(s)=S-PHASE KINASE-ASSOCIATED PROTEIN1-LIKE PROTEIN 15, Oryza sativa SKP1-like gene 15
Cd_S8_17624265	8	17624265	17619450	17625291	5.842	1	Os08g0375700	17625214	17625942	BTB/POZ fold domain containing protein. (Os08t0375700-00);Transcript variants=Os08t0375700-00;Oryzabase Gene Symbol Synonym(s)=OSK15;Oryzabase Gene Name Synonym(s)=S-PHASE KINASE-ASSOCIATED PROTEIN1-LIKE PROTEIN 15, Oryza sativa SKP1-like gene 15
Cd_S11_8101103	11	8101103	8101083	8101256	0.174	1	Os11g0250000	8100740	8105413	Similar to RNA recognition motif family protein, expressed. (Os11t0250000-01);Heterogeneous nuclear ribonucleoprotein (hnRNP) R-type protein, Flowering time regulation (Os11t0250000-02);Transcript variants=Os11t0250000-01,Os11t0250000-02;RAP-DB Gene Symbol Synonym(s)=RBS1, Rbs1;RAP-DB Gene Name Synonym(s)=RNA-binding and SPIN1-interacting 1, RNA-binding and SPIN1-interacting1;Oryzabase Gene Symbo…
Cd_S12_8236476	12	8236476	8233287	8240943	7.657	2	Os12g0247700	8239432	8241147	Similar to Jasmonate-induced protein. (Os12t0247700-01);Transcript variants=Os12t0247700-01;Oryzabase Gene Symbol Synonym(s)=OsJAC1, JAC1;Oryzabase Gene Name Synonym(s)=jacalin-related lectin 1
Cd_S12_8236476	12	8236476	8233287	8240943	7.657	2	Os12g0247900	8239522	8240926	Hypothetical protein. (Os12t0247900-00);Transcript variants=Os12t0247900-00
Co_S1_40684050	1	40684050	40679548	40684775	5.228	1	Os01g0927500	40679579	40683903	Serine/threonine protein kinase-related domain containing protein. (Os01t0927500-01);Serine/threonine protein kinase-related domain containing protein. (Os01t0927500-02);Transcript variants=Os01t0927500-01,Os01t0927500-02
Co_S3_18949883	3	18949883	18948878	18988019	39.142	1	Os03g0446200	18985456	18991050	Hypothetical conserved gene. (Os03t0446200-00);Transcript variants=Os03t0446200-00
Co_S10_9999031	10	9999031	9992538	9999454	6.917	1	Os10g0340450	9992320	9992760	Similar to Putative defensin-like protein 134. (Os10t0340450-00);Transcript variants=Os10t0340450-00
Cu_S7_3162119	7	3162119	3135604	3192712	57.109	7	Os07g0158800	3150258	3152643	Protein of unknown function DUF266, plant family protein. (Os07t0158800-01);Transcript variants=Os07t0158800-01
Cu_S7_3162119	7	3162119	3135604	3192712	57.109	7	Os07g0158900	3153597	3157109	Cyclin-like F-box domain containing protein. (Os07t0158900-01);Hypothetical conserved gene. (Os07t0158900-02);Transcript variants=Os07t0158900-01,Os07t0158900-02;Oryzabase Gene Symbol Synonym(s)=OsFbox341, Fbox341, Os_F0215;Oryzabase Gene Name Synonym(s)=F-box protein 341
Cu_S7_3162119	7	3162119	3135604	3192712	57.109	7	Os07g0159200	3168032	3170244	Conserved hypothetical protein. (Os07t0159200-01);Transcript variants=Os07t0159200-01
Cu_S7_3162119	7	3162119	3135604	3192712	57.109	7	Os07g0159500	3183342	3187245	Conserved hypothetical protein. (Os07t0159500-01);Transcript variants=Os07t0159500-01
Cu_S7_3162119	7	3162119	3135604	3192712	57.109	7	Os07g0159550	3184790	3187148	Hypothetical gene. (Os07t0159550-01);Transcript variants=Os07t0159550-01
Cu_S7_3162119	7	3162119	3135604	3192712	57.109	7	Os07g0159600	3188806	3189565	Similar to RING-H2 finger protein ATL2I. (Os07t0159600-00);Transcript variants=Os07t0159600-00
Cu_S7_3162119	7	3162119	3135604	3192712	57.109	7	Os07g0159700	3190314	3191901	Protein kinase, catalytic domain domain containing protein. (Os07t0159700-00);Transcript variants=Os07t0159700-00;CGSNL Gene Symbol=RLCK223;CGSNL Gene Name=RECEPTOR-LIKE CYTOPLASMIC KINASE 223;Oryzabase Gene Symbol Synonym(s)=OsRLCK223;Oryzabase Gene Name Synonym(s)=Receptor-like Cytoplasmic Kinase 223
Cu_S12_1540246	12	1540246	1538378	1573074	34.697	7	Os12g0131900	1541850	1544386	Similar to LG27/30-like. (Os12t0131900-00);Transcript variants=Os12t0131900-00
Cu_S12_1540246	12	1540246	1538378	1573074	34.697	7	Os12g0132000	1550319	1551245	Hypothetical protein. (Os12t0132000-01);Transcript variants=Os12t0132000-01
Cu_S12_1540246	12	1540246	1538378	1573074	34.697	7	Os12g0132200	1554892	1560296	Similar to CBL-interacting protein kinase 32. (Os12t0132200-01);Similar to CBL-interacting protein kinase 33. (Os12t0132200-02);Transcript variants=Os12t0132200-01,Os12t0132200-02;CGSNL Gene Symbol=CIPK32;CGSNL Gene Name=CALCINEURIN B-LIKE PROTEIN-INTERACTING PROTEIN KINASE 32;Oryzabase Gene Symbol Synonym(s)=OsCIPK32;Oryzabase Gene Name Synonym(s)=CBL-interacting protein kinase 32
Cu_S12_1540246	12	1540246	1538378	1573074	34.697	7	Os12g0132300	1559859	1561568	Similar to Calmodulin (CaM). (Os12t0132300-02);Transcript variants=Os12t0132300-02;CGSNL Gene Symbol=CML3;CGSNL Gene Name=CALMODULIN-LIKE PROTEIN 3;Oryzabase Gene Symbol Synonym(s)=OsCML3, OsSTA271, OsCML3m, OsCML3s;Oryzabase Gene Name Synonym(s)=calmodulin-like protein 3, CaM-Like 3
Cu_S12_1540246	12	1540246	1538378	1573074	34.697	7	Os12g0132400	1562209	1563743	Similar to Grwd-pending-prov protein. (Os12t0132400-01);Transcript variants=Os12t0132400-01;Oryzabase Gene Symbol Synonym(s)=OsWD40-193, RIP1;Oryzabase Gene Name Synonym(s)=RICE IMMATURE POLLEN 1
Cu_S12_1540246	12	1540246	1538378	1573074	34.697	7	Os12g0132500	1567509	1572559	Similar to Major facilitator superfamily antiporter. (Os12t0132500-00);Transcript variants=Os12t0132500-00;CGSNL Gene Symbol=ZIFL9;CGSNL Gene Name=ZINC-INDUCED FACILITATOR-LIKE 9;Oryzabase Gene Symbol Synonym(s)=OsZIFL9;Oryzabase Gene Name Synonym(s)=zinc-induced facilitator-like 9
Cu_S12_1540246	12	1540246	1538378	1573074	34.697	7	Os12g0132650	1568489	1572355	Non-protein coding transcript. (Os12t0132650-00);Transcript variants=Os12t0132650-00
K_S1_33298977	1	33298977	33278337	33303972	25.636	1	Os01g0785300	33302721	33303613	Hypothetical protein. (Os01t0785300-02);Transcript variants=Os01t0785300-02
K_S4_27218532	4	27218532	27179677	27232746	53.07	10	Os04g0542800	27183978	27187746	Transporter of the Copper-Nicotianamine Complex, Fe(III)-deoxymugineic acid transporter, Copper distribution, Allocation of iron (Os04t0542800-01);Transcript variants=Os04t0542800-01;RAP-DB Gene Symbol Synonym(s)=YSL16, OsYSL16, Os-YSL16, OsYs14;RAP-DB Gene Name Synonym(s)=YELLOW STRIP-LIKE GENE 16, rice YSL (yellow stripe-like) gene 16, Probable metal-nicotianamine transporter YSL16, Protein YEL…
K_S4_27218532	4	27218532	27179677	27232746	53.07	10	Os04g0542900	27191011	27194826	Similar to endonuclease, polyU-specific. (Os04t0542900-01);Transcript variants=Os04t0542900-01
K_S4_27218532	4	27218532	27179677	27232746	53.07	10	Os04g0543000	27194687	27196876	Similar to Protein kinase. (Os04t0543000-01);Transcript variants=Os04t0543000-01;CGSNL Gene Symbol=RLCK155;CGSNL Gene Name=RECEPTOR-LIKE CYTOPLASMIC KINASE 155;Oryzabase Gene Symbol Synonym(s)=OsRLCK155;Oryzabase Gene Name Synonym(s)=Receptor-like Cytoplasmic Kinase 155
K_S4_27218532	4	27218532	27179677	27232746	53.07	10	Os04g0543033	27195011	27195450	Hypothetical protein. (Os04t0543033-00);Transcript variants=Os04t0543033-00
K_S4_27218532	4	27218532	27179677	27232746	53.07	10	Os04g0543100	27198225	27199027	Hypothetical gene. (Os04t0543100-01);Transcript variants=Os04t0543100-01
K_S4_27218532	4	27218532	27179677	27232746	53.07	10	Os04g0543200	27200275	27204752	Nucleotide-binding, alpha-beta plait domain containing protein. (Os04t0543200-01);Transcript variants=Os04t0543200-01
K_S4_27218532	4	27218532	27179677	27232746	53.07	10	Os04g0543500	27210846	27211225	Hypothetical conserved gene. (Os04t0543500-00);Transcript variants=Os04t0543500-00
K_S4_27218532	4	27218532	27179677	27232746	53.07	10	Os04g0543600	27214115	27218840	Amino acid/polyamine transporter I family protein. (Os04t0543600-01);Transcript variants=Os04t0543600-01;Oryzabase Gene Symbol Synonym(s)=OsCAT5;Oryzabase Gene Name Synonym(s)=cationic amino acid transporter 5
K_S4_27218532	4	27218532	27179677	27232746	53.07	10	Os04g0543650	27214415	27217574	Hypothetical protein. (Os04t0543650-00);Transcript variants=Os04t0543650-00
K_S4_27218532	4	27218532	27179677	27232746	53.07	10	Os04g0543700	27222677	27226323	Similar to Serine proteinase (Fragment). (Os04t0543700-01);Transcript variants=Os04t0543700-01;Oryzabase Gene Symbol Synonym(s)=OsSub42, SUB42, OsSP2, OS-MSP;Oryzabase Gene Name Synonym(s)=Serine protease 2, Subtilisin 42, SUBTILISIN 42
Mo_S1_23301382	1	23301382	23301382	23301384	0.003	1	Os01g0594650	23295182	23301387	Ribosome maturation factor RimP domain containing protein. (Os01t0594650-00);Transcript variants=Os01t0594650-00
Mo_S1_27831931	1	27831931	27826887	27847372	20.486	4	Os01g0676800	27826973	27828096	Conserved hypothetical protein. (Os01t0676800-01);Transcript variants=Os01t0676800-01
Mo_S1_27831931	1	27831931	27826887	27847372	20.486	4	Os01g0676900	27833978	27835938	Hypothetical conserved gene. (Os01t0676900-01);Transcript variants=Os01t0676900-01;Oryzabase Gene Symbol Synonym(s)=OsSPEAR3, SPEAR3;Oryzabase Gene Name Synonym(s)="SPL-like, EAR-containing protein 3"
Mo_S1_27831931	1	27831931	27826887	27847372	20.486	4	Os01g0677000	27840205	27842391	Galactose oxidase/kelch, beta-propeller domain containing protein. (Os01t0677000-01);Transcript variants=Os01t0677000-01;Oryzabase Gene Symbol Synonym(s)=OsSTA27
Mo_S1_27831931	1	27831931	27826887	27847372	20.486	4	Os01g0677100	27843400	27844850	Conserved hypothetical protein. (Os01t0677100-01);Transcript variants=Os01t0677100-01
Mo_S1_27838716	1	27838716	27826887	27847372	20.486	4	Os01g0676800	27826973	27828096	Conserved hypothetical protein. (Os01t0676800-01);Transcript variants=Os01t0676800-01
Mo_S1_27838716	1	27838716	27826887	27847372	20.486	4	Os01g0676900	27833978	27835938	Hypothetical conserved gene. (Os01t0676900-01);Transcript variants=Os01t0676900-01;Oryzabase Gene Symbol Synonym(s)=OsSPEAR3, SPEAR3;Oryzabase Gene Name Synonym(s)="SPL-like, EAR-containing protein 3"
Mo_S1_27838716	1	27838716	27826887	27847372	20.486	4	Os01g0677000	27840205	27842391	Galactose oxidase/kelch, beta-propeller domain containing protein. (Os01t0677000-01);Transcript variants=Os01t0677000-01;Oryzabase Gene Symbol Synonym(s)=OsSTA27
Mo_S1_27838716	1	27838716	27826887	27847372	20.486	4	Os01g0677100	27843400	27844850	Conserved hypothetical protein. (Os01t0677100-01);Transcript variants=Os01t0677100-01
Mo_S1_27846956	1	27846956	27826887	27847372	20.486	4	Os01g0676800	27826973	27828096	Conserved hypothetical protein. (Os01t0676800-01);Transcript variants=Os01t0676800-01
Mo_S1_27846956	1	27846956	27826887	27847372	20.486	4	Os01g0676900	27833978	27835938	Hypothetical conserved gene. (Os01t0676900-01);Transcript variants=Os01t0676900-01;Oryzabase Gene Symbol Synonym(s)=OsSPEAR3, SPEAR3;Oryzabase Gene Name Synonym(s)="SPL-like, EAR-containing protein 3"
Mo_S1_27846956	1	27846956	27826887	27847372	20.486	4	Os01g0677000	27840205	27842391	Galactose oxidase/kelch, beta-propeller domain containing protein. (Os01t0677000-01);Transcript variants=Os01t0677000-01;Oryzabase Gene Symbol Synonym(s)=OsSTA27
Mo_S1_27846956	1	27846956	27826887	27847372	20.486	4	Os01g0677100	27843400	27844850	Conserved hypothetical protein. (Os01t0677100-01);Transcript variants=Os01t0677100-01
Mo_S1_28680845	1	28680845	28675068	28794344	119.277	14	Os01g0694200	28675518	28680153	Conserved hypothetical protein. (Os01t0694200-01);Transcript variants=Os01t0694200-01
Mo_S1_28680845	1	28680845	28675068	28794344	119.277	14	Os01g0694300	28683874	28686338	Similar to T17H3.9. (Os01t0694300-01);Transcript variants=Os01t0694300-01
Mo_S1_28680845	1	28680845	28675068	28794344	119.277	14	Os01g0694400	28697443	28698627	Conserved hypothetical protein. (Os01t0694400-00);Transcript variants=Os01t0694400-00
Mo_S1_28680845	1	28680845	28675068	28794344	119.277	14	Os01g0694500	28708990	28710370	Hypothetical protein. (Os01t0694500-01);Transcript variants=Os01t0694500-01
Mo_S1_28680845	1	28680845	28675068	28794344	119.277	14	Os01g0694800	28726589	28727227	Conserved hypothetical protein. (Os01t0694800-01);Transcript variants=Os01t0694800-01
Mo_S1_28680845	1	28680845	28675068	28794344	119.277	14	Os01g0694900	28729121	28735042	Epsin-like, N-terminal domain containing protein. (Os01t0694900-01);Transcript variants=Os01t0694900-01
Mo_S1_28680845	1	28680845	28675068	28794344	119.277	14	Os01g0695100	28739988	28744712	Similar to Phosphoethanolamine N-methyltransferase. (Os01t0695100-01);Transcript variants=Os01t0695100-01;Oryzabase Gene Symbol Synonym(s)=OsPEAMT1;Oryzabase Gene Name Synonym(s)=Phosphoethanolamine N-Methyltransferase 1
Mo_S1_28680845	1	28680845	28675068	28794344	119.277	14	Os01g0695150	28741829	28744493	Non-protein coding transcript. (Os01t0695150-00);Transcript variants=Os01t0695150-00
Mo_S1_28680845	1	28680845	28675068	28794344	119.277	14	Os01g0695200	28746556	28751345	Protein of unknown function DUF266, plant family protein. (Os01t0695200-01);Transcript variants=Os01t0695200-01
Mo_S1_28680845	1	28680845	28675068	28794344	119.277	14	Os01g0695300	28752172	28755024	Similar to Farnesyl pyrophosphate synthetase (FPP synthetase) (FPS) (Farnesyl diphosphate synthetase) [Includes: Dimethylallyltranstransferase (EC 2.5.1.1); Geranyltranstransferase (EC 2.5.1.10)]. (Os01t0695300-01);Transcript variants=Os01t0695300-01
Mo_S1_28680845	1	28680845	28675068	28794344	119.277	14	Os01g0695600	28756464	28759291	Pyridoxal phosphate-dependent enzyme, beta subunit domain containing protein. (Os01t0695600-00);Transcript variants=Os01t0695600-00
Mo_S1_28680845	1	28680845	28675068	28794344	119.277	14	Os01g0695625	28769003	28774443	Hypothetical protein. (Os01t0695625-00);Transcript variants=Os01t0695625-00
Mo_S1_28680845	1	28680845	28675068	28794344	119.277	14	Os01g0695700	28768976	28780102	Similar to MDR-like ABC transporter. (Os01t0695700-00);Transcript variants=Os01t0695700-00;CGSNL Gene Symbol=MDR9;CGSNL Gene Name=MULTIDRUG RESISTANCE 9;Oryzabase Gene Symbol Synonym(s)=OsABCB4, ABCB4, OsPGP4, OsMDR9, OsISC30;Oryzabase Gene Name Synonym(s)=ABC transporter superfamily ABCB subgroup member 4, P-Glycoprotein 4, multidrug resistance 9, Iron-sulfur cluster protein 30
Mo_S1_28680845	1	28680845	28675068	28794344	119.277	14	Os01g0695800	28786544	28787701	Similar to MDR-like ABC transporter. (Os01t0695800-01);Transcript variants=Os01t0695800-01;CGSNL Gene Symbol=MDR7;CGSNL Gene Name=MULTIDRUG RESISTANCE 7;Oryzabase Gene Symbol Synonym(s)=MDR4, OsABCB5, ABCB5, OsPGP5, OsMDR7, OsISC28, MRP4, OsABCB11, ABCB11;Oryzabase Gene Name Synonym(s)=multidrug resistance protein 4, ABC transporter superfamily ABCB subgroup member 5, P-Glycoprotein 5, Iron-sulfu…
Mo_S1_29920992	1	29920992	29895677	29939044	43.368	4	Os01g0717700	29894029	29898449	EGF-like, alliinase domain containing protein. (Os01t0717700-01);Transcript variants=Os01t0717700-01
Mo_S1_29920992	1	29920992	29895677	29939044	43.368	4	Os01g0718000	29904106	29904790	Zinc finger, AN1-type domain containing protein. (Os01t0718000-01);Transcript variants=Os01t0718000-01;CGSNL Gene Symbol=SAP2;CGSNL Gene Name=STRESS ASSOCIATED PROTEIN GENE 2;Oryzabase Gene Symbol Synonym(s)=OsSAP2;Oryzabase Gene Name Synonym(s)=stress-associated protein 2
Mo_S1_29920992	1	29920992	29895677	29939044	43.368	4	Os01g0718300	29927587	29931452	Receptor serine/threonine kinase, Organ development through controlling cell division and elongation (Os01t0718300-01);Similar to Systemin receptor SR160 precursor (EC 2.7.1.37) (Brassinosteroid LRR receptor kinase). (Os01t0718300-02);Similar to Brassinosteroid-insensitive 1. (Os01t0718300-03);Transcript variants=Os01t0718300-01,Os01t0718300-02,Os01t0718300-03;RAP-DB Gene Symbol Synonym(s)=D61, d…
Mo_S1_29920992	1	29920992	29895677	29939044	43.368	4	Os01g0718500	29937455	29938094	Protein of unknown function DUF1070 domain containing protein. (Os01t0718500-01);Transcript variants=Os01t0718500-01
Mo_S2_3985417	2	3985417	3983331	4003839	20.509	2	Os02g0173000	3992043	3995076	Similar to UreD. (Os02t0173000-01);Transcript variants=Os02t0173000-01
Mo_S2_3985417	2	3985417	3983331	4003839	20.509	2	Os02g0173100	3995980	4002696	Similar to cytoome P450. (Os02t0173100-01);Similar to cytoome P450. (Os02t0173100-02);Similar to Cytoome P450 97B3 (EC 1.14.-.-). (Os02t0173100-03);Similar to cDNA clone:J013071M18, full insert sequence. (Os02t0173100-04);Transcript variants=Os02t0173100-01,Os02t0173100-02,Os02t0173100-03,Os02t0173100-04;CGSNL Gene Symbol=CYP97B4;CGSNL Gene Name=P-450 97B4;Oryzabase Gene Symbol Synonym(s)=CYP97B4…
Mo_S2_15649145	2	15649145	15639020	15705698	66.679	7	Os02g0465400	15641302	15647376	Similar to 7-dehydrocholesterol reductase (EC 1.3.1.21) (7-DHC reductase) (Sterol delta-7-reductase) (Dwarf5 protein). (Os02t0465400-01);Transcript variants=Os02t0465400-01
Mo_S2_15649145	2	15649145	15639020	15705698	66.679	7	Os02g0465500	15650240	15655509	Exonuclease domain containing protein. (Os02t0465500-01);Transcript variants=Os02t0465500-01
Mo_S2_15649145	2	15649145	15639020	15705698	66.679	7	Os02g0465600	15659380	15660788	Kelch-type beta propeller domain containing protein. (Os02t0465600-01);Transcript variants=Os02t0465600-01
Mo_S2_15649145	2	15649145	15639020	15705698	66.679	7	Os02g0465900	15676320	15679460	ChaC-like protein family protein. (Os02t0465900-01);Transcript variants=Os02t0465900-01;Oryzabase Gene Symbol Synonym(s)=OsARP, OsCTP;Oryzabase Gene Name Synonym(s)=antiporter regulating protein, antiporter-regulating protein, cation transporter, cation transport protein, pistil extensin like protein
Mo_S2_15649145	2	15649145	15639020	15705698	66.679	7	Os02g0466050	15685285	15686585	Conserved hypothetical protein. (Os02t0466050-01);Transcript variants=Os02t0466050-01
Mo_S2_15649145	2	15649145	15639020	15705698	66.679	7	Os02g0466400	15697843	15699151	Similar to Inositol phosphate kinase. (Os02t0466400-01);Transcript variants=Os02t0466400-01;CGSNL Gene Symbol=ITPK4;CGSNL Gene Name=INOSITOL 1,3,4-TRISPHOSPHATE 5/6-KINASE 4;Oryzabase Gene Symbol Synonym(s)=OsITPK4, OsITP5/6K-4, ITP5/6K-4;Oryzabase Gene Name Synonym(s)=inositol 1, 3, 4-trisphosphate 5/6-kinase 4
Mo_S2_15649145	2	15649145	15639020	15705698	66.679	7	Os02g0466600	15705569	15709140	Conserved hypothetical protein. (Os02t0466600-01);Transcript variants=Os02t0466600-01
Mo_S2_15664054	2	15664054	15639020	15705698	66.679	7	Os02g0465400	15641302	15647376	Similar to 7-dehydrocholesterol reductase (EC 1.3.1.21) (7-DHC reductase) (Sterol delta-7-reductase) (Dwarf5 protein). (Os02t0465400-01);Transcript variants=Os02t0465400-01
Mo_S2_15664054	2	15664054	15639020	15705698	66.679	7	Os02g0465500	15650240	15655509	Exonuclease domain containing protein. (Os02t0465500-01);Transcript variants=Os02t0465500-01
Mo_S2_15664054	2	15664054	15639020	15705698	66.679	7	Os02g0465600	15659380	15660788	Kelch-type beta propeller domain containing protein. (Os02t0465600-01);Transcript variants=Os02t0465600-01
Mo_S2_15664054	2	15664054	15639020	15705698	66.679	7	Os02g0465900	15676320	15679460	ChaC-like protein family protein. (Os02t0465900-01);Transcript variants=Os02t0465900-01;Oryzabase Gene Symbol Synonym(s)=OsARP, OsCTP;Oryzabase Gene Name Synonym(s)=antiporter regulating protein, antiporter-regulating protein, cation transporter, cation transport protein, pistil extensin like protein
Mo_S2_15664054	2	15664054	15639020	15705698	66.679	7	Os02g0466050	15685285	15686585	Conserved hypothetical protein. (Os02t0466050-01);Transcript variants=Os02t0466050-01
Mo_S2_15664054	2	15664054	15639020	15705698	66.679	7	Os02g0466400	15697843	15699151	Similar to Inositol phosphate kinase. (Os02t0466400-01);Transcript variants=Os02t0466400-01;CGSNL Gene Symbol=ITPK4;CGSNL Gene Name=INOSITOL 1,3,4-TRISPHOSPHATE 5/6-KINASE 4;Oryzabase Gene Symbol Synonym(s)=OsITPK4, OsITP5/6K-4, ITP5/6K-4;Oryzabase Gene Name Synonym(s)=inositol 1, 3, 4-trisphosphate 5/6-kinase 4
Mo_S2_15664054	2	15664054	15639020	15705698	66.679	7	Os02g0466600	15705569	15709140	Conserved hypothetical protein. (Os02t0466600-01);Transcript variants=Os02t0466600-01
Mo_S2_21799860	2	21799860	21701269	21817262	115.994	7	Os02g0569900	21740304	21741960	Cytoome P450 family protein. (Os02t0569900-01);Transcript variants=Os02t0569900-01;CGSNL Gene Symbol=CYP76M7;CGSNL Gene Name=P-450 76M7;Oryzabase Gene Symbol Synonym(s)=OsCYP76M7, CYP76M10, OsCYP76M10;Oryzabase Gene Name Synonym(s)=Cytoome P450 76M7
Mo_S2_21799860	2	21799860	21701269	21817262	115.994	7	Os02g0570300	21754109	21756394	Hypothetical gene. (Os02t0570300-00);Transcript variants=Os02t0570300-00
Mo_S2_21799860	2	21799860	21701269	21817262	115.994	7	Os02g0570400	21765011	21773418	Similar to Ent-kaurene synthase 1A. (Os02t0570400-01);Transcript variants=Os02t0570400-01;CGSNL Gene Symbol=KS7;CGSNL Gene Name=ENT-KAURENE SYNTHASE 7;Oryzabase Gene Symbol Synonym(s)=OsKS7, KS7, KSL7, OsKSL7, DTC1, OsDTC1, OsKS3, OsDTC1/OsKS7, OsTPS6;Oryzabase Gene Name Synonym(s)=rice ent-kaurene synthase7, Ent-kaurene synthase 7, Ent-kaurene synthase-like 7, Ent-cassa-12, 15-diene synthase, en…
Mo_S2_21799860	2	21799860	21701269	21817262	115.994	7	Os02g0570500	21788170	21791222	Similar to Cytoome P450 family protein, expressed. (Os02t0570500-01);Transcript variants=Os02t0570500-01;CGSNL Gene Symbol=CYP71Z6;CGSNL Gene Name=P-450 71Z6;Oryzabase Gene Symbol Synonym(s)=Oscyp71Z6;Oryzabase Gene Name Synonym(s)=Cytoome P450 71Z6
Mo_S2_21799860	2	21799860	21701269	21817262	115.994	7	Os02g0570600	21788183	21790949	Hypothetical protein. (Os02t0570600-00);Transcript variants=Os02t0570600-00
Mo_S2_21799860	2	21799860	21701269	21817262	115.994	7	Os02g0570700	21810375	21813457	Cytoome P450 family protein. (Os02t0570700-01);Transcript variants=Os02t0570700-01;CGSNL Gene Symbol=CYP71Z7;CGSNL Gene Name=P-450 71Z7;Oryzabase Gene Symbol Synonym(s)=Oscyp71Z7;Oryzabase Gene Name Synonym(s)=Cytoome P450 71Z7
Mo_S2_21799860	2	21799860	21701269	21817262	115.994	7	Os02g0570800	21810677	21813346	Hypothetical protein. (Os02t0570800-00);Transcript variants=Os02t0570800-00
Mo_S3_17440491	3	17440491	17430577	17466296	35.72	4	Os03g0418766	17432846	17438950	Hypothetical gene. (Os03t0418766-01);Transcript variants=Os03t0418766-01
Mo_S3_17440491	3	17440491	17430577	17466296	35.72	4	Os03g0418800	17434440	17438559	RNA recognition motif domain domain containing protein. (Os03t0418800-01);Transcript variants=Os03t0418800-01
Mo_S3_17440491	3	17440491	17430577	17466296	35.72	4	Os03g0419100	17449417	17452623	Protein of unknown function DUF1675 family protein. (Os03t0419100-01);Protein of unknown function DUF1675 family protein. (Os03t0419100-02);Transcript variants=Os03t0419100-01,Os03t0419100-02
Mo_S3_17440491	3	17440491	17430577	17466296	35.72	4	Os03g0419200	17451861	17456931	Conserved hypothetical protein. (Os03t0419200-01);Hypothetical gene. (Os03t0419200-02);Transcript variants=Os03t0419200-01,Os03t0419200-02
Mo_S3_20953086	3	20953086	20935066	21008063	72.998	4	Os03g0574300	20945028	20948502	Conserved hypothetical protein. (Os03t0574300-01);Transcript variants=Os03t0574300-01
Mo_S3_20953086	3	20953086	20935066	21008063	72.998	4	Os03g0574600	20961329	20962190	Conserved hypothetical protein. (Os03t0574600-01);Conserved hypothetical protein. (Os03t0574600-02);Transcript variants=Os03t0574600-01,Os03t0574600-02
Mo_S3_20953086	3	20953086	20935066	21008063	72.998	4	Os03g0574900	20978620	20985759	Similar to Potassium transporter 1 (OsHAK1). Splice isoform 2. (Os03t0574900-01);Transcript variants=Os03t0574900-01;CGSNL Gene Symbol=HAK27;CGSNL Gene Name=HIGH-AFFINITY POTASSIUM(K+) TRANSPORTER 27;Oryzabase Gene Symbol Synonym(s)=OsHAK27;Oryzabase Gene Name Synonym(s)=High-affinity Potassium(K+) Transporter 27, Potassium transporter 27
Mo_S3_20953086	3	20953086	20935066	21008063	72.998	4	Os03g0575200	21002797	21007629	Similar to Potassium transporter 1 (OsHAK1). (Os03t0575200-01);Transcript variants=Os03t0575200-01;CGSNL Gene Symbol=HAK16;CGSNL Gene Name=HIGH-AFFINITY POTASSIUM(K+) TRANSPORTER 16;Oryzabase Gene Symbol Synonym(s)=OsHAK16;Oryzabase Gene Name Synonym(s)=High-affinity Potassium(K+) Transporter 16, Probable potassium transporter 16
Mo_S3_28174967	3	28174967	28107212	28198977	91.766	17	Os03g0700700	28106903	28113300	Similar to Lipoxygenase (Fragment). (Os03t0700700-01);Similar to Lipoxygenase. (Os03t0700700-02);Similar to Lipoxygenase. (Os03t0700700-03);Similar to Lipoxygenase. (Os03t0700700-04);Transcript variants=Os03t0700700-01,Os03t0700700-02,Os03t0700700-03,Os03t0700700-04;CGSNL Gene Symbol=LOX1;CGSNL Gene Name=LIPOXYGENASE 1;Oryzabase Gene Symbol Synonym(s)=OsLOX1, OsLOX5;Oryzabase Gene Name Synonym(s)…
Mo_S3_28174967	3	28174967	28107212	28198977	91.766	17	Os03g0700750	28112258	28113049	Hypothetical gene. (Os03t0700750-00);Transcript variants=Os03t0700750-00
Mo_S3_28174967	3	28174967	28107212	28198977	91.766	17	Os03g0700800	28116620	28124217	Similar to EIN2. (Os03t0700800-01);Hypothetical conserved gene. (Os03t0700800-02);Similar to Ethylene insensitive 2. (Os03t0700800-03);Transcript variants=Os03t0700800-01,Os03t0700800-02,Os03t0700800-03;Oryzabase Gene Symbol Synonym(s)=OsEIN2.2, EIN2.2;Oryzabase Gene Name Synonym(s)=Ethylene-insensitive protein 2.2
Mo_S3_28174967	3	28174967	28107212	28198977	91.766	17	Os03g0701000	28128716	28137109	Similar to HEAT repeat family protein, expressed. (Os03t0701000-01);Similar to cDNA clone:J013135O16, full insert sequence. (Os03t0701000-02);Transcript variants=Os03t0701000-01,Os03t0701000-02
Mo_S3_28174967	3	28174967	28107212	28198977	91.766	17	Os03g0701100	28138905	28141758	Similar to Prp18 domain containing protein, expressed. (Os03t0701100-01);Similar to Prp18 domain containing protein, expressed. (Os03t0701100-02);Transcript variants=Os03t0701100-01,Os03t0701100-02
Mo_S3_28174967	3	28174967	28107212	28198977	91.766	17	Os03g0701200	28143097	28146251	Similar to Sugar-starvation induced protein (Fragment). (Os03t0701200-01);Transcript variants=Os03t0701200-01
Mo_S3_28174967	3	28174967	28107212	28198977	91.766	17	Os03g0701300	28149077	28150967	Similar to predicted protein. (Os03t0701300-00);Transcript variants=Os03t0701300-00
Mo_S3_28174967	3	28174967	28107212	28198977	91.766	17	Os03g0701400	28151940	28161762	Similar to Pentatricopeptide repeat protein PPR868-14. (Os03t0701400-01);Conserved hypothetical protein. (Os03t0701400-02);Transcript variants=Os03t0701400-01,Os03t0701400-02
Mo_S3_28174967	3	28174967	28107212	28198977	91.766	17	Os03g0701500	28160303	28161346	GNS1/SUR4 membrane protein family protein. (Os03t0701500-01);Transcript variants=Os03t0701500-01
Mo_S3_28174967	3	28174967	28107212	28198977	91.766	17	Os03g0701550	28163601	28163949	Non-protein coding transcript. (Os03t0701550-01);Transcript variants=Os03t0701550-01
Mo_S3_28174967	3	28174967	28107212	28198977	91.766	17	Os03g0701600	28164813	28167428	Conserved hypothetical protein. (Os03t0701600-01);Transcript variants=Os03t0701600-01
Mo_S3_28174967	3	28174967	28107212	28198977	91.766	17	Os03g0701700	28169837	28174078	Similar to Ethylene receptor. (Os03t0701700-01);Similar to Ethylene receptor. (Os03t0701700-02);Transcript variants=Os03t0701700-01,Os03t0701700-02;CGSNL Gene Symbol=ERS1;CGSNL Gene Name=ETHYLENE RECEPTOR;Oryzabase Gene Symbol Synonym(s)=OS-ERS1, OsERS1, OsERS1a, OsERS1b, OSERS;Oryzabase Gene Name Synonym(s)=ethylene responsive factor, ethylene response sensor 1
Mo_S3_28174967	3	28174967	28107212	28198977	91.766	17	Os03g0701750	28170074	28173314	Hypothetical protein. (Os03t0701750-00);Transcript variants=Os03t0701750-00
Mo_S3_28174967	3	28174967	28107212	28198977	91.766	17	Os03g0701800	28180227	28185952	Phosphatidylinositol 4-phosphate 5-kinase, Regulation of heading, Regulation of floral induction genes (Os03t0701800-01);Similar to Isoform 2 of Phosphatidylinositol-4-phosphate 5-kinase 1. (Os03t0701800-02);Transcript variants=Os03t0701800-01,Os03t0701800-02;RAP-DB Gene Symbol Synonym(s)=OsPIPK1;RAP-DB Gene Name Synonym(s)=rice phosphatidylinositol monophosphate kinase 1, phosphatidylinositol 4-…
Mo_S3_28174967	3	28174967	28107212	28198977	91.766	17	Os03g0701900	28186203	28190115	Similar to Pinin/SDK/memA/ protein conserved region containing protein. (Os03t0701900-01);Transcript variants=Os03t0701900-01
Mo_S3_28174967	3	28174967	28107212	28198977	91.766	17	Os03g0702000	28193801	28195637	UDP-glucuronosyl/UDP-glucosyltransferase family protein. (Os03t0702000-01);UDP-glucuronosyl/UDP-glucosyltransferase family protein. (Os03t0702000-02);UDP-glucuronosyl/UDP-glucosyltransferase family protein. (Os03t0702000-03);Transcript variants=Os03t0702000-01,Os03t0702000-02,Os03t0702000-03
Mo_S3_28174967	3	28174967	28107212	28198977	91.766	17	Os03g0702100	28194027	28195715	Hypothetical protein. (Os03t0702100-01);Transcript variants=Os03t0702100-01
Mo_S3_30090455	3	30090455	29994785	30129160	134.376	24	Os03g0732100	30003190	30014029	Similar to Homeodomain protein JUBEL1. (Os03t0732100-01);Transcript variants=Os03t0732100-01
Mo_S3_30090455	3	30090455	29994785	30129160	134.376	24	Os03g0732700	30006382	30006846	Similar to Homeodomain protein JUBEL1. (Os03t0732700-01);Transcript variants=Os03t0732700-01
Mo_S3_30090455	3	30090455	29994785	30129160	134.376	24	Os03g0733000	30023119	30024758	Conserved hypothetical protein. (Os03t0733000-01);Transcript variants=Os03t0733000-01
Mo_S3_30090455	3	30090455	29994785	30129160	134.376	24	Os03g0733200	30027665	30029012	Non-protein coding transcript. (Os03t0733200-00);Transcript variants=Os03t0733200-00
Mo_S3_30090455	3	30090455	29994785	30129160	134.376	24	Os03g0733400	30039117	30042858	Zinc finger, BED-type predicted domain containing protein. (Os03t0733400-01);Transcript variants=Os03t0733400-01
Mo_S3_30090455	3	30090455	29994785	30129160	134.376	24	Os03g0733500	30039186	30043042	Hypothetical protein. (Os03t0733500-00);Transcript variants=Os03t0733500-00
Mo_S3_30090455	3	30090455	29994785	30129160	134.376	24	Os03g0733600	30045181	30048795	Transcriptional cofactor, Ortholog of Arabidopsis ANGUSTIFOLIA3(AN3), Regulation of stem, leaf and grain size, Positive regulation of cell proliferation (Os03t0733600-01);Transcript variants=Os03t0733600-01;RAP-DB Gene Symbol Synonym(s)=OsGIF1, MKB3;RAP-DB Gene Name Synonym(s)=Growth-regulating factor interacting factor 1, GRF interacting factor 1, MAKIBA3;Oryzabase Gene Symbol Synonym(s)=OsGIF3,…
Mo_S3_30090455	3	30090455	29994785	30129160	134.376	24	Os03g0733800	30062508	30066110	Endoplasmic reticulum oxidoreductin 1 family protein. (Os03t0733800-00);Transcript variants=Os03t0733800-00;Oryzabase Gene Symbol Synonym(s)=ERO1, Ero1;Oryzabase Gene Name Synonym(s)=ER membrane-localized sulfhydryl oxidase Ero1, ER membrane-localized sulfhydryl oxidase 1
Mo_S3_30090455	3	30090455	29994785	30129160	134.376	24	Os03g0733900	30070303	30071057	Conserved hypothetical protein. (Os03t0733900-01);Transcript variants=Os03t0733900-01
Mo_S3_30090455	3	30090455	29994785	30129160	134.376	24	Os03g0734000	30071523	30072291	Pentatricopeptide repeat containing protein. (Os03t0734000-01);Transcript variants=Os03t0734000-01
Mo_S3_30090455	3	30090455	29994785	30129160	134.376	24	Os03g0734100	30074926	30075707	Conserved hypothetical protein. (Os03t0734100-01);Conserved hypothetical protein. (Os03t0734100-02);Transcript variants=Os03t0734100-01,Os03t0734100-02
Mo_S3_30090455	3	30090455	29994785	30129160	134.376	24	Os03g0734200	30076431	30077044	Conserved hypothetical protein. (Os03t0734200-01);Transcript variants=Os03t0734200-01
Mo_S3_30090455	3	30090455	29994785	30129160	134.376	24	Os03g0734300	30078328	30078899	Similar to Proteinase inhibitor type II CEVI57 precursor. (Os03t0734300-01);Transcript variants=Os03t0734300-01
Mo_S3_30090455	3	30090455	29994785	30129160	134.376	24	Os03g0734400	30080731	30081435	Ribosomal protein L7/L12 family protein. (Os03t0734400-01);Transcript variants=Os03t0734400-01
Mo_S3_30090455	3	30090455	29994785	30129160	134.376	24	Os03g0734500	30082333	30082953	Conserved hypothetical protein. (Os03t0734500-01);Transcript variants=Os03t0734500-01
Mo_S3_30090455	3	30090455	29994785	30129160	134.376	24	Os03g0734700	30085469	30090107	Mitochondrial substrate carrier family protein. (Os03t0734700-01);Transcript variants=Os03t0734700-01
Mo_S3_30090455	3	30090455	29994785	30129160	134.376	24	Os03g0734900	30094435	30099093	Similar to CCT motif family protein, expressed. (Os03t0734900-00);Transcript variants=Os03t0734900-00;CGSNL Gene Symbol=GATA19;CGSNL Gene Name=GATA TRANSCRIPTION FACTOR 19;Oryzabase Gene Symbol Synonym(s)=OsTIFY1b, TIFY1B, OsCCT15, OsGATA19, OsGATA19a, OsGATA19b;Oryzabase Gene Name Synonym(s)=TIFY GENE 1B, TIFY-DOMAIN PROTEIN 1B, CCT domain-containing gene 15, CCT (CO, CO-LIKE and TOC1) domain pr…
Mo_S3_30090455	3	30090455	29994785	30129160	134.376	24	Os03g0735000	30099369	30104572	Similar to Glucose-1-phosphate adenylyltransferase large subunit 2 (EC 2.7.7.27) (ADP-glucose synthase) (ADP-glucose pyrophosphorylase) (AGPASE S) (Alpha-D-glucose-1-phosphate adenyl transferase) (BLPL) (Fragment). (Os03t0735000-01);Similar to Glucose-1-phosphate adenylyltransferase. (Os03t0735000-02);Transcript variants=Os03t0735000-01,Os03t0735000-02;CGSNL Gene Symbol=AGPL1;CGSNL Gene Name=ADP-…
Mo_S3_30090455	3	30090455	29994785	30129160	134.376	24	Os03g0735025	30099710	30102121	Hypothetical gene. (Os03t0735025-00);Transcript variants=Os03t0735025-00
Mo_S3_30090455	3	30090455	29994785	30129160	134.376	24	Os03g0735100	30109911	30114827	Quinoprotein amine dehydrogenase, beta chain-like domain containing protein. (Os03t0735100-01);Transcript variants=Os03t0735100-01;Oryzabase Gene Symbol Synonym(s)=OsWD40-87
Mo_S3_30090455	3	30090455	29994785	30129160	134.376	24	Os03g0735150	30109968	30114819	Hypothetical protein. (Os03t0735150-00);Transcript variants=Os03t0735150-00
Mo_S3_30090455	3	30090455	29994785	30129160	134.376	24	Os03g0735200	30115161	30116708	Similar to Pentatricopeptide (PPR) repeat-containing protein. (Os03t0735200-01);Transcript variants=Os03t0735200-01
Mo_S3_30090455	3	30090455	29994785	30129160	134.376	24	Os03g0735300	30119601	30123245	Alba, DNA/RNA-binding protein family protein. (Os03t0735300-01);Hypothetical conserved gene. (Os03t0735300-02);Transcript variants=Os03t0735300-01,Os03t0735300-02;CGSNL Gene Symbol=ALBA3;CGSNL Gene Name=ACETYLATION LOWERS BINDING AFFINITY 3;Oryzabase Gene Symbol Synonym(s)=OsAlba3, Alba3;Oryzabase Gene Name Synonym(s)=acetylation lowers binding affinity protein 3, acetylation lowers binding affin…
Mo_S3_30090455	3	30090455	29994785	30129160	134.376	24	Os03g0735400	30124712	30127328	Hypothetical gene. (Os03t0735400-01);Transcript variants=Os03t0735400-01
Mo_S5_6175888	5	6175888	6161990	6176398	14.409	1	Os05g0199100	6165002	6166269	Similar to NDR1/HIN1-Like protein 2. (Os05t0199100-01);Transcript variants=Os05t0199100-01
Mo_S5_6176218	5	6176218	6161990	6176398	14.409	1	Os05g0199100	6165002	6166269	Similar to NDR1/HIN1-Like protein 2. (Os05t0199100-01);Transcript variants=Os05t0199100-01
Mo_S6_20416821	6	20416821	20407431	20424333	16.903	3	Os06g0542350	20404838	20408642	Hypothetical gene. (Os06t0542350-01);Transcript variants=Os06t0542350-01
Mo_S6_20416821	6	20416821	20407431	20424333	16.903	3	Os06g0542600	20418676	20419999	Protein of unknown function DUF295 family protein. (Os06t0542600-01);Transcript variants=Os06t0542600-01;Oryzabase Gene Symbol Synonym(s)=OsFbox312, Os_F0546;Oryzabase Gene Name Synonym(s)=F-box protein 312
Mo_S6_20416821	6	20416821	20407431	20424333	16.903	3	Os06g0542701	20422820	20424059	Protein of unknown function DUF295 domain containing protein. (Os06t0542701-00);Transcript variants=Os06t0542701-00
Mo_S6_20416842	6	20416842	20407431	20424333	16.903	3	Os06g0542350	20404838	20408642	Hypothetical gene. (Os06t0542350-01);Transcript variants=Os06t0542350-01
Mo_S6_20416842	6	20416842	20407431	20424333	16.903	3	Os06g0542600	20418676	20419999	Protein of unknown function DUF295 family protein. (Os06t0542600-01);Transcript variants=Os06t0542600-01;Oryzabase Gene Symbol Synonym(s)=OsFbox312, Os_F0546;Oryzabase Gene Name Synonym(s)=F-box protein 312
Mo_S6_20416842	6	20416842	20407431	20424333	16.903	3	Os06g0542701	20422820	20424059	Protein of unknown function DUF295 domain containing protein. (Os06t0542701-00);Transcript variants=Os06t0542701-00
Mo_S6_25809554	6	25809554	25769941	25897297	127.357	7	Os06g0635700	25785598	25787648	Conserved hypothetical protein. (Os06t0635700-01);Transcript variants=Os06t0635700-01;CGSNL Gene Symbol=ERF114;CGSNL Gene Name=ETHYLENE RESPONSE FACTOR 114;Oryzabase Gene Symbol Synonym(s)=OsERF#114, OsERF114;Oryzabase Gene Name Synonym(s)=ethylene response factor 114
Mo_S6_25809554	6	25809554	25769941	25897297	127.357	7	Os06g0636100	25832821	25836854	Hypothetical conserved gene. (Os06t0636100-00);Transcript variants=Os06t0636100-00
Mo_S6_25809554	6	25809554	25769941	25897297	127.357	7	Os06g0636201	25834810	25835656	Conserved hypothetical protein. (Os06t0636201-00);Transcript variants=Os06t0636201-00
Mo_S6_25809554	6	25809554	25769941	25897297	127.357	7	Os06g0636600	25867747	25870244	Protein kinase, core domain containing protein. (Os06t0636600-01);Transcript variants=Os06t0636600-01;Oryzabase Gene Symbol Synonym(s)=HT1
Mo_S6_25809554	6	25809554	25769941	25897297	127.357	7	Os06g0636700	25870258	25876328	Esterase, SGNH hydrolase-type domain containing protein. (Os06t0636700-01);Transcript variants=Os06t0636700-01;CGSNL Gene Symbol=GELP87;CGSNL Gene Name=GDSL ESTERASE/LIPASE PROTEIN 87;Oryzabase Gene Symbol Synonym(s)=OsGELP87;Oryzabase Gene Name Synonym(s)=GDSL esterase/lipase protein 87
Mo_S6_25809554	6	25809554	25769941	25897297	127.357	7	Os06g0636800	25880281	25880808	Conserved hypothetical protein. (Os06t0636800-00);Transcript variants=Os06t0636800-00
Mo_S6_25809554	6	25809554	25769941	25897297	127.357	7	Os06g0637400	25895947	25897896	Conserved hypothetical protein. (Os06t0637400-01);Transcript variants=Os06t0637400-01;Oryzabase Gene Symbol Synonym(s)=OsCEP15, CEP15;Oryzabase Gene Name Synonym(s)=C-TERMINALLY ENCODED PEPTIDE 15
Mo_S7_28106642	7	28106642	28106626	28106650	0.025	2	Os07g0665700	28101292	28109515	Peptidase, trypsin-like serine and cysteine domain containing protein. (Os07t0665700-01);Transcript variants=Os07t0665700-01
Mo_S7_28106642	7	28106642	28106626	28106650	0.025	2	Os07g0665750	28101819	28107515	Hypothetical protein. (Os07t0665750-00);Transcript variants=Os07t0665750-00
Mo_S7_28106647	7	28106647	28106626	28106650	0.025	2	Os07g0665700	28101292	28109515	Peptidase, trypsin-like serine and cysteine domain containing protein. (Os07t0665700-01);Transcript variants=Os07t0665700-01
Mo_S7_28106647	7	28106647	28106626	28106650	0.025	2	Os07g0665750	28101819	28107515	Hypothetical protein. (Os07t0665750-00);Transcript variants=Os07t0665750-00
Mo_S7_28106650	7	28106650	28106626	28106650	0.025	2	Os07g0665700	28101292	28109515	Peptidase, trypsin-like serine and cysteine domain containing protein. (Os07t0665700-01);Transcript variants=Os07t0665700-01
Mo_S7_28106650	7	28106650	28106626	28106650	0.025	2	Os07g0665750	28101819	28107515	Hypothetical protein. (Os07t0665750-00);Transcript variants=Os07t0665750-00
Mo_S8_15000500	8	15000500	14979078	15002790	23.713	3	Os08g0335000	14981455	14985306	Similar to EMB2733/ESP3 (EMBRYO DEFECTIVE 2733); ATP-dependent RNA helicase. (Os08t0335000-00);Transcript variants=Os08t0335000-00
Mo_S8_15000500	8	15000500	14979078	15002790	23.713	3	Os08g0335200	14997281	15003021	Hypothetical protein. (Os08t0335200-01);Transcript variants=Os08t0335200-01
Mo_S8_15000500	8	15000500	14979078	15002790	23.713	3	Os08g0335500	14997552	15006831	Hypothetical conserved gene. (Os08t0335500-01);Transcript variants=Os08t0335500-01
Mo_S10_13705913	10	13705913	13689860	13717025	27.166	2	Os10g0403400	13690098	13691656	Hypothetical protein. (Os10t0403400-01);Transcript variants=Os10t0403400-01
Mo_S10_13705913	10	13705913	13689860	13717025	27.166	2	Os10g0403700	13708218	13713302	Similar to oxidoreductase. (Os10t0403700-00);Transcript variants=Os10t0403700-00;Oryzabase Gene Symbol Synonym(s)=Ord;Oryzabase Gene Name Synonym(s)=oxidoreductase
Mo_S10_13901661	10	13901661	13887058	13904283	17.226	2	Os10g0406400	13896201	13897680	Similar to Cellulose synthase-like A1. (Os10t0406400-00);Transcript variants=Os10t0406400-00;CGSNL Gene Symbol=CSLA2;CGSNL Gene Name=CELLULOSE SYNTHASE LIKE A2;Oryzabase Gene Symbol Synonym(s)=OsCslA2, OsCSLA2
Mo_S10_13901661	10	13901661	13887058	13904283	17.226	2	Os10g0406501	13896593	13897513	Non-protein coding transcript. (Os10t0406501-00);Transcript variants=Os10t0406501-00
Mo_S10_15384841	10	15384841	15253700	15433320	179.621	19	Os10g0428900	15255885	15261528	Similar to BTB/POZ domain containing protein. (Os10t0428900-00);Transcript variants=Os10t0428900-00;Oryzabase Gene Symbol Synonym(s)=OsMB27, MB27;Oryzabase Gene Name Synonym(s)=MATH-BTB protein 27, MDC protein with a BTB domain 27, MDC protein having BTB domain 27
Mo_S10_15384841	10	15384841	15253700	15433320	179.621	19	Os10g0429200	15266567	15267731	BTB/POZ fold domain containing protein. (Os10t0429200-00);Transcript variants=Os10t0429200-00
Mo_S10_15384841	10	15384841	15253700	15433320	179.621	19	Os10g0429300	15268589	15269703	Kelch related domain containing protein. (Os10t0429300-00);Transcript variants=Os10t0429300-00;Oryzabase Gene Symbol Synonym(s)=OsMB30, MB30;Oryzabase Gene Name Synonym(s)=MATH-BTB protein 30, MDC protein with a BTB domain 30, MDC protein having BTB domain 30
Mo_S10_15384841	10	15384841	15253700	15433320	179.621	19	Os10g0429600	15279959	15281164	Similar to BTB/POZ domain containing protein. (Os10t0429600-00);Transcript variants=Os10t0429600-00;Oryzabase Gene Symbol Synonym(s)=OsMB42, MB42;Oryzabase Gene Name Synonym(s)=MATH-BTB protein 42, MDC protein with a BTB domain 42, MDC protein having BTB domain 42
Mo_S10_15384841	10	15384841	15253700	15433320	179.621	19	Os10g0429651	15287363	15288094	Hypothetical conserved gene. (Os10t0429651-00);Transcript variants=Os10t0429651-00
Mo_S10_15384841	10	15384841	15253700	15433320	179.621	19	Os10g0430200	15303901	15309302	Similar to Sinapyl alcohol dehydrogenase. (Os10t0430200-01);Similar to Sinapyl alcohol dehydrogenase. (Os10t0430200-02);Similar to Sinapyl alcohol dehydrogenase. (Os10t0430200-03);Transcript variants=Os10t0430200-01,Os10t0430200-02,Os10t0430200-03;CGSNL Gene Symbol=CAD3;CGSNL Gene Name=CINNAMYL ALCOHOL DEHYDROGENASE 3;Oryzabase Gene Symbol Synonym(s)=OsCAD3;Oryzabase Gene Name Synonym(s)=Cinnamyl…
Mo_S10_15384841	10	15384841	15253700	15433320	179.621	19	Os10g0430600	15326689	15330337	Aminotransferase, class-II, pyridoxal-phosphate binding site domain containing protein. (Os10t0430600-01);Transcript variants=Os10t0430600-01;Oryzabase Gene Symbol Synonym(s)=OsMB46, MB46;Oryzabase Gene Name Synonym(s)=MATH-BTB protein 46, MDC protein with a BTB domain 46, MDC protein having BTB domain 46
Mo_S10_15384841	10	15384841	15253700	15433320	179.621	19	Os10g0430700	15330610	15336096	Conserved hypothetical protein. (Os10t0430700-01);Transcript variants=Os10t0430700-01;Oryzabase Gene Symbol Synonym(s)=OsMB46, MB46;Oryzabase Gene Name Synonym(s)=MATH-BTB protein 46, MDC protein with a BTB domain 46, MDC protein having BTB domain 46
Mo_S10_15384841	10	15384841	15253700	15433320	179.621	19	Os10g0430750	15331798	15332474	Hypothetical conserved gene. (Os10t0430750-00);Transcript variants=Os10t0430750-00
Mo_S10_15384841	10	15384841	15253700	15433320	179.621	19	Os10g0430800	15338211	15341263	Hypothetical conserved gene. (Os10t0430800-01);Conserved hypothetical protein. (Os10t0430800-02);Transcript variants=Os10t0430800-01,Os10t0430800-02
Mo_S10_15384841	10	15384841	15253700	15433320	179.621	19	Os10g0430900	15341888	15350754	Tyrosine protein kinase domain containing protein. (Os10t0430900-01);Transcript variants=Os10t0430900-01
Mo_S10_15384841	10	15384841	15253700	15433320	179.621	19	Os10g0431000	15360545	15364889	Similar to predicted protein. (Os10t0431000-01);Non-protein coding transcript. (Os10t0431000-02);Similar to DNA-binding protein-like. (Os10t0431000-03);Transcript variants=Os10t0431000-01,Os10t0431000-02,Os10t0431000-03
Mo_S10_15384841	10	15384841	15253700	15433320	179.621	19	Os10g0431100	15360654	15361100	Hypothetical protein. (Os10t0431100-00);Transcript variants=Os10t0431100-00
Mo_S10_15384841	10	15384841	15253700	15433320	179.621	19	Os10g0431700	15392014	15392984	Hypothetical conserved gene. (Os10t0431700-00);Transcript variants=Os10t0431700-00;Oryzabase Gene Symbol Synonym(s)=OsOFP31, OsOFP26, OsSTA245;Oryzabase Gene Name Synonym(s)=OVATE family protein 31, ovate family protein 26, OVATE-domain containing protein 26
Mo_S10_15384841	10	15384841	15253700	15433320	179.621	19	Os10g0431900	15402601	15405799	Serine/threonine protein kinase-related domain containing protein. (Os10t0431900-01);Serine/threonine protein kinase-related domain containing protein. (Os10t0431900-02);Transcript variants=Os10t0431900-01,Os10t0431900-02;CGSNL Gene Symbol=RLCK300;CGSNL Gene Name=RECEPTOR-LIKE CYTOPLASMIC KINASE 300;Oryzabase Gene Symbol Synonym(s)=OsRLCK300;Oryzabase Gene Name Synonym(s)=Receptor-like Cytoplasmi…
Mo_S10_15384841	10	15384841	15253700	15433320	179.621	19	Os10g0432001	15402797	15403280	Hypothetical gene. (Os10t0432001-00);Transcript variants=Os10t0432001-00
Mo_S10_15384841	10	15384841	15253700	15433320	179.621	19	Os10g0432200	15418591	15423464	Conserved hypothetical protein. (Os10t0432200-01);Transcript variants=Os10t0432200-01
Mo_S10_15384841	10	15384841	15253700	15433320	179.621	19	Os10g0432300	15424832	15427433	Similar to Transcription factor IID, TFIID (Fragment). (Os10t0432300-01);Non-protein coding transcript. (Os10t0432300-02);Transcript variants=Os10t0432300-01,Os10t0432300-02
Mo_S10_15384841	10	15384841	15253700	15433320	179.621	19	Os10g0432400	15428319	15431629	Hypothetical protein. (Os10t0432400-01);Transcript variants=Os10t0432400-01
Mo_S10_15385086	10	15385086	15253700	15433320	179.621	19	Os10g0428900	15255885	15261528	Similar to BTB/POZ domain containing protein. (Os10t0428900-00);Transcript variants=Os10t0428900-00;Oryzabase Gene Symbol Synonym(s)=OsMB27, MB27;Oryzabase Gene Name Synonym(s)=MATH-BTB protein 27, MDC protein with a BTB domain 27, MDC protein having BTB domain 27
Mo_S10_15385086	10	15385086	15253700	15433320	179.621	19	Os10g0429200	15266567	15267731	BTB/POZ fold domain containing protein. (Os10t0429200-00);Transcript variants=Os10t0429200-00
Mo_S10_15385086	10	15385086	15253700	15433320	179.621	19	Os10g0429300	15268589	15269703	Kelch related domain containing protein. (Os10t0429300-00);Transcript variants=Os10t0429300-00;Oryzabase Gene Symbol Synonym(s)=OsMB30, MB30;Oryzabase Gene Name Synonym(s)=MATH-BTB protein 30, MDC protein with a BTB domain 30, MDC protein having BTB domain 30
Mo_S10_15385086	10	15385086	15253700	15433320	179.621	19	Os10g0429600	15279959	15281164	Similar to BTB/POZ domain containing protein. (Os10t0429600-00);Transcript variants=Os10t0429600-00;Oryzabase Gene Symbol Synonym(s)=OsMB42, MB42;Oryzabase Gene Name Synonym(s)=MATH-BTB protein 42, MDC protein with a BTB domain 42, MDC protein having BTB domain 42
Mo_S10_15385086	10	15385086	15253700	15433320	179.621	19	Os10g0429651	15287363	15288094	Hypothetical conserved gene. (Os10t0429651-00);Transcript variants=Os10t0429651-00
Mo_S10_15385086	10	15385086	15253700	15433320	179.621	19	Os10g0430200	15303901	15309302	Similar to Sinapyl alcohol dehydrogenase. (Os10t0430200-01);Similar to Sinapyl alcohol dehydrogenase. (Os10t0430200-02);Similar to Sinapyl alcohol dehydrogenase. (Os10t0430200-03);Transcript variants=Os10t0430200-01,Os10t0430200-02,Os10t0430200-03;CGSNL Gene Symbol=CAD3;CGSNL Gene Name=CINNAMYL ALCOHOL DEHYDROGENASE 3;Oryzabase Gene Symbol Synonym(s)=OsCAD3;Oryzabase Gene Name Synonym(s)=Cinnamyl…
Mo_S10_15385086	10	15385086	15253700	15433320	179.621	19	Os10g0430600	15326689	15330337	Aminotransferase, class-II, pyridoxal-phosphate binding site domain containing protein. (Os10t0430600-01);Transcript variants=Os10t0430600-01;Oryzabase Gene Symbol Synonym(s)=OsMB46, MB46;Oryzabase Gene Name Synonym(s)=MATH-BTB protein 46, MDC protein with a BTB domain 46, MDC protein having BTB domain 46
Mo_S10_15385086	10	15385086	15253700	15433320	179.621	19	Os10g0430700	15330610	15336096	Conserved hypothetical protein. (Os10t0430700-01);Transcript variants=Os10t0430700-01;Oryzabase Gene Symbol Synonym(s)=OsMB46, MB46;Oryzabase Gene Name Synonym(s)=MATH-BTB protein 46, MDC protein with a BTB domain 46, MDC protein having BTB domain 46
Mo_S10_15385086	10	15385086	15253700	15433320	179.621	19	Os10g0430750	15331798	15332474	Hypothetical conserved gene. (Os10t0430750-00);Transcript variants=Os10t0430750-00
Mo_S10_15385086	10	15385086	15253700	15433320	179.621	19	Os10g0430800	15338211	15341263	Hypothetical conserved gene. (Os10t0430800-01);Conserved hypothetical protein. (Os10t0430800-02);Transcript variants=Os10t0430800-01,Os10t0430800-02
Mo_S10_15385086	10	15385086	15253700	15433320	179.621	19	Os10g0430900	15341888	15350754	Tyrosine protein kinase domain containing protein. (Os10t0430900-01);Transcript variants=Os10t0430900-01
Mo_S10_15385086	10	15385086	15253700	15433320	179.621	19	Os10g0431000	15360545	15364889	Similar to predicted protein. (Os10t0431000-01);Non-protein coding transcript. (Os10t0431000-02);Similar to DNA-binding protein-like. (Os10t0431000-03);Transcript variants=Os10t0431000-01,Os10t0431000-02,Os10t0431000-03
Mo_S10_15385086	10	15385086	15253700	15433320	179.621	19	Os10g0431100	15360654	15361100	Hypothetical protein. (Os10t0431100-00);Transcript variants=Os10t0431100-00
Mo_S10_15385086	10	15385086	15253700	15433320	179.621	19	Os10g0431700	15392014	15392984	Hypothetical conserved gene. (Os10t0431700-00);Transcript variants=Os10t0431700-00;Oryzabase Gene Symbol Synonym(s)=OsOFP31, OsOFP26, OsSTA245;Oryzabase Gene Name Synonym(s)=OVATE family protein 31, ovate family protein 26, OVATE-domain containing protein 26
Mo_S10_15385086	10	15385086	15253700	15433320	179.621	19	Os10g0431900	15402601	15405799	Serine/threonine protein kinase-related domain containing protein. (Os10t0431900-01);Serine/threonine protein kinase-related domain containing protein. (Os10t0431900-02);Transcript variants=Os10t0431900-01,Os10t0431900-02;CGSNL Gene Symbol=RLCK300;CGSNL Gene Name=RECEPTOR-LIKE CYTOPLASMIC KINASE 300;Oryzabase Gene Symbol Synonym(s)=OsRLCK300;Oryzabase Gene Name Synonym(s)=Receptor-like Cytoplasmi…
Mo_S10_15385086	10	15385086	15253700	15433320	179.621	19	Os10g0432001	15402797	15403280	Hypothetical gene. (Os10t0432001-00);Transcript variants=Os10t0432001-00
Mo_S10_15385086	10	15385086	15253700	15433320	179.621	19	Os10g0432200	15418591	15423464	Conserved hypothetical protein. (Os10t0432200-01);Transcript variants=Os10t0432200-01
Mo_S10_15385086	10	15385086	15253700	15433320	179.621	19	Os10g0432300	15424832	15427433	Similar to Transcription factor IID, TFIID (Fragment). (Os10t0432300-01);Non-protein coding transcript. (Os10t0432300-02);Transcript variants=Os10t0432300-01,Os10t0432300-02
Mo_S10_15385086	10	15385086	15253700	15433320	179.621	19	Os10g0432400	15428319	15431629	Hypothetical protein. (Os10t0432400-01);Transcript variants=Os10t0432400-01
Mo_S10_15385296	10	15385296	15253700	15433320	179.621	19	Os10g0428900	15255885	15261528	Similar to BTB/POZ domain containing protein. (Os10t0428900-00);Transcript variants=Os10t0428900-00;Oryzabase Gene Symbol Synonym(s)=OsMB27, MB27;Oryzabase Gene Name Synonym(s)=MATH-BTB protein 27, MDC protein with a BTB domain 27, MDC protein having BTB domain 27
Mo_S10_15385296	10	15385296	15253700	15433320	179.621	19	Os10g0429200	15266567	15267731	BTB/POZ fold domain containing protein. (Os10t0429200-00);Transcript variants=Os10t0429200-00
Mo_S10_15385296	10	15385296	15253700	15433320	179.621	19	Os10g0429300	15268589	15269703	Kelch related domain containing protein. (Os10t0429300-00);Transcript variants=Os10t0429300-00;Oryzabase Gene Symbol Synonym(s)=OsMB30, MB30;Oryzabase Gene Name Synonym(s)=MATH-BTB protein 30, MDC protein with a BTB domain 30, MDC protein having BTB domain 30
Mo_S10_15385296	10	15385296	15253700	15433320	179.621	19	Os10g0429600	15279959	15281164	Similar to BTB/POZ domain containing protein. (Os10t0429600-00);Transcript variants=Os10t0429600-00;Oryzabase Gene Symbol Synonym(s)=OsMB42, MB42;Oryzabase Gene Name Synonym(s)=MATH-BTB protein 42, MDC protein with a BTB domain 42, MDC protein having BTB domain 42
Mo_S10_15385296	10	15385296	15253700	15433320	179.621	19	Os10g0429651	15287363	15288094	Hypothetical conserved gene. (Os10t0429651-00);Transcript variants=Os10t0429651-00
Mo_S10_15385296	10	15385296	15253700	15433320	179.621	19	Os10g0430200	15303901	15309302	Similar to Sinapyl alcohol dehydrogenase. (Os10t0430200-01);Similar to Sinapyl alcohol dehydrogenase. (Os10t0430200-02);Similar to Sinapyl alcohol dehydrogenase. (Os10t0430200-03);Transcript variants=Os10t0430200-01,Os10t0430200-02,Os10t0430200-03;CGSNL Gene Symbol=CAD3;CGSNL Gene Name=CINNAMYL ALCOHOL DEHYDROGENASE 3;Oryzabase Gene Symbol Synonym(s)=OsCAD3;Oryzabase Gene Name Synonym(s)=Cinnamyl…
Mo_S10_15385296	10	15385296	15253700	15433320	179.621	19	Os10g0430600	15326689	15330337	Aminotransferase, class-II, pyridoxal-phosphate binding site domain containing protein. (Os10t0430600-01);Transcript variants=Os10t0430600-01;Oryzabase Gene Symbol Synonym(s)=OsMB46, MB46;Oryzabase Gene Name Synonym(s)=MATH-BTB protein 46, MDC protein with a BTB domain 46, MDC protein having BTB domain 46
Mo_S10_15385296	10	15385296	15253700	15433320	179.621	19	Os10g0430700	15330610	15336096	Conserved hypothetical protein. (Os10t0430700-01);Transcript variants=Os10t0430700-01;Oryzabase Gene Symbol Synonym(s)=OsMB46, MB46;Oryzabase Gene Name Synonym(s)=MATH-BTB protein 46, MDC protein with a BTB domain 46, MDC protein having BTB domain 46
Mo_S10_15385296	10	15385296	15253700	15433320	179.621	19	Os10g0430750	15331798	15332474	Hypothetical conserved gene. (Os10t0430750-00);Transcript variants=Os10t0430750-00
Mo_S10_15385296	10	15385296	15253700	15433320	179.621	19	Os10g0430800	15338211	15341263	Hypothetical conserved gene. (Os10t0430800-01);Conserved hypothetical protein. (Os10t0430800-02);Transcript variants=Os10t0430800-01,Os10t0430800-02
Mo_S10_15385296	10	15385296	15253700	15433320	179.621	19	Os10g0430900	15341888	15350754	Tyrosine protein kinase domain containing protein. (Os10t0430900-01);Transcript variants=Os10t0430900-01
Mo_S10_15385296	10	15385296	15253700	15433320	179.621	19	Os10g0431000	15360545	15364889	Similar to predicted protein. (Os10t0431000-01);Non-protein coding transcript. (Os10t0431000-02);Similar to DNA-binding protein-like. (Os10t0431000-03);Transcript variants=Os10t0431000-01,Os10t0431000-02,Os10t0431000-03
Mo_S10_15385296	10	15385296	15253700	15433320	179.621	19	Os10g0431100	15360654	15361100	Hypothetical protein. (Os10t0431100-00);Transcript variants=Os10t0431100-00
Mo_S10_15385296	10	15385296	15253700	15433320	179.621	19	Os10g0431700	15392014	15392984	Hypothetical conserved gene. (Os10t0431700-00);Transcript variants=Os10t0431700-00;Oryzabase Gene Symbol Synonym(s)=OsOFP31, OsOFP26, OsSTA245;Oryzabase Gene Name Synonym(s)=OVATE family protein 31, ovate family protein 26, OVATE-domain containing protein 26
Mo_S10_15385296	10	15385296	15253700	15433320	179.621	19	Os10g0431900	15402601	15405799	Serine/threonine protein kinase-related domain containing protein. (Os10t0431900-01);Serine/threonine protein kinase-related domain containing protein. (Os10t0431900-02);Transcript variants=Os10t0431900-01,Os10t0431900-02;CGSNL Gene Symbol=RLCK300;CGSNL Gene Name=RECEPTOR-LIKE CYTOPLASMIC KINASE 300;Oryzabase Gene Symbol Synonym(s)=OsRLCK300;Oryzabase Gene Name Synonym(s)=Receptor-like Cytoplasmi…
Mo_S10_15385296	10	15385296	15253700	15433320	179.621	19	Os10g0432001	15402797	15403280	Hypothetical gene. (Os10t0432001-00);Transcript variants=Os10t0432001-00
Mo_S10_15385296	10	15385296	15253700	15433320	179.621	19	Os10g0432200	15418591	15423464	Conserved hypothetical protein. (Os10t0432200-01);Transcript variants=Os10t0432200-01
Mo_S10_15385296	10	15385296	15253700	15433320	179.621	19	Os10g0432300	15424832	15427433	Similar to Transcription factor IID, TFIID (Fragment). (Os10t0432300-01);Non-protein coding transcript. (Os10t0432300-02);Transcript variants=Os10t0432300-01,Os10t0432300-02
Mo_S10_15385296	10	15385296	15253700	15433320	179.621	19	Os10g0432400	15428319	15431629	Hypothetical protein. (Os10t0432400-01);Transcript variants=Os10t0432400-01
Mo_S10_21960509	10	21960509	21884113	21964160	80.048	10	Os10g0556700	21884416	21903586	CCR4-Not1 complex component, mRNA deadenylation (Os10t0556700-01);Transcript variants=Os10t0556700-01;RAP-DB Gene Symbol Synonym(s)=OsNOT1;Oryzabase Gene Symbol Synonym(s)=OsNOT1, NOT1;Oryzabase Gene Name Synonym(s)=NOT1 homolog
Mo_S10_21960509	10	21960509	21884113	21964160	80.048	10	Os10g0556900	21908417	21915717	Conserved hypothetical protein. (Os10t0556900-01);Transcript variants=Os10t0556900-01
Mo_S10_21960509	10	21960509	21884113	21964160	80.048	10	Os10g0557133	21934374	21935202	Similar to H0315A08.1 protein. (Os10t0557133-00);Transcript variants=Os10t0557133-00
Mo_S10_21960509	10	21960509	21884113	21964160	80.048	10	Os10g0557366	21944163	21944875	Conserved hypothetical protein. (Os10t0557366-00);Transcript variants=Os10t0557366-00
Mo_S10_21960509	10	21960509	21884113	21964160	80.048	10	Os10g0557600	21943291	21945186	GATA transcription factor, Brassinosteroids-mediated growth regulation, panicle development and grain shape/number/weight/yield (Os10t0557600-01);Transcript variants=Os10t0557600-01;RAP-DB Gene Symbol Synonym(s)=OsGATA7;RAP-DB Gene Name Synonym(s)=GATA transcription factor 7;CGSNL Gene Symbol=GATA7;CGSNL Gene Name=GATA TRANSCRIPTION FACTOR 7;Oryzabase Gene Symbol Synonym(s)=OsGATA7;Oryzabase Gene…
Mo_S10_21960509	10	21960509	21884113	21964160	80.048	10	Os10g0557700	21950650	21953040	Conserved hypothetical protein. (Os10t0557700-01);Transcript variants=Os10t0557700-01
Mo_S10_21960509	10	21960509	21884113	21964160	80.048	10	Os10g0557750	21952440	21953021	Hypothetical genes. (Os10t0557750-00);Transcript variants=Os10t0557750-00
Mo_S10_21960509	10	21960509	21884113	21964160	80.048	10	Os10g0557800	21953519	21955536	Conserved hypothetical protein. (Os10t0557800-01);Transcript variants=Os10t0557800-01
Mo_S10_21960509	10	21960509	21884113	21964160	80.048	10	Os10g0557900	21955492	21957095	Peptidase M10A and M12B, matrixin and adamalysin family protein. (Os10t0557900-00);Transcript variants=Os10t0557900-00
Mo_S10_21960509	10	21960509	21884113	21964160	80.048	10	Os10g0558100	21962401	21963276	Similar to Matrixin family protein, expressed. (Os10t0558100-00);Transcript variants=Os10t0558100-00
Mo_S10_22988517	10	22988517	22964906	23029774	64.869	9	Os10g0576600	22964272	22965575	Tetratricopeptide-like helical domain containing protein. (Os10t0576600-01);Hypothetical conserved gene. (Os10t0576600-02);Transcript variants=Os10t0576600-01,Os10t0576600-02
Mo_S10_22988517	10	22988517	22964906	23029774	64.869	9	Os10g0576750	22975416	22976146	Similar to 002-116-F08, full insert sequence. (Os10t0576750-00);Transcript variants=Os10t0576750-00
Mo_S10_22988517	10	22988517	22964906	23029774	64.869	9	Os10g0576900	22981680	22986191	NAD(P)-binding domain containing protein. (Os10t0576900-01);Transcript variants=Os10t0576900-01;CGSNL Gene Symbol=CCR3;CGSNL Gene Name=CINNAMOYL-COA REDUCTASE 3;Oryzabase Gene Symbol Synonym(s)=OsCCR3;Oryzabase Gene Name Synonym(s)=Cinnamoyl-CoA reductase 3
Mo_S10_22988517	10	22988517	22964906	23029774	64.869	9	Os10g0577000	22986880	22989876	Conserved hypothetical protein. (Os10t0577000-01);NERD domain containing protein. (Os10t0577000-02);Transcript variants=Os10t0577000-01,Os10t0577000-02
Mo_S10_22988517	10	22988517	22964906	23029774	64.869	9	Os10g0577100	22991022	22994146	Conserved hypothetical protein. (Os10t0577100-00);Transcript variants=Os10t0577100-00
Mo_S10_22988517	10	22988517	22964906	23029774	64.869	9	Os10g0577200	22997462	22998785	Conserved hypothetical protein. (Os10t0577200-01);Transcript variants=Os10t0577200-01
Mo_S10_22988517	10	22988517	22964906	23029774	64.869	9	Os10g0577400	23005547	23007668	Conserved hypothetical protein. (Os10t0577400-01);Transcript variants=Os10t0577400-01
Mo_S10_22988517	10	22988517	22964906	23029774	64.869	9	Os10g0577500	23008601	23011807	Concanavalin A-like lectin/glucanase, subgroup domain containing protein. (Os10t0577500-01);Hypothetical conserved gene. (Os10t0577500-02);Transcript variants=Os10t0577500-01,Os10t0577500-02;CGSNL Gene Symbol=XTH25;CGSNL Gene Name=XYLOGLUCAN ENDOTRANSGLUCOSYDASE/HYDROLASE 25;Oryzabase Gene Symbol Synonym(s)=OsXTH25;Oryzabase Gene Name Synonym(s)=xyloglucan endotransglucosylase/hydrolase, xylogluc…
Mo_S10_22988517	10	22988517	22964906	23029774	64.869	9	Os10g0577600	23025815	23031701	H3K9 demethylase, Floral organ development (Os10t0577600-01);Transcript variants=Os10t0577600-01;RAP-DB Gene Symbol Synonym(s)=JMJ706, OsJMJ706;RAP-DB Gene Name Synonym(s)=Jumonji 706;Oryzabase Gene Symbol Synonym(s)=JMJ706, OsJMJ706;Oryzabase Gene Name Synonym(s)=Jumonji 706
Mo_S12_6652979	12	6652979	6652893	6680825	27.933	3	Os12g0222900	6650911	6654226	Leucine-rich repeat, N-terminal domain containing protein. (Os12t0222900-01);Transcript variants=Os12t0222900-01
Mo_S12_6652979	12	6652979	6652893	6680825	27.933	3	Os12g0223000	6652881	6655097	Hypothetical protein. (Os12t0223000-01);Transcript variants=Os12t0223000-01
Mo_S12_6652979	12	6652979	6652893	6680825	27.933	3	Os12g0223300	6677664	6679751	Similar to Outer membrane cytoome b(5) (Fragment). (Os12t0223300-01);Similar to Cytoome b5. (Os12t0223300-02);Transcript variants=Os12t0223300-01,Os12t0223300-02
Mo_S12_6652982	12	6652982	6652893	6680825	27.933	3	Os12g0222900	6650911	6654226	Leucine-rich repeat, N-terminal domain containing protein. (Os12t0222900-01);Transcript variants=Os12t0222900-01
Mo_S12_6652982	12	6652982	6652893	6680825	27.933	3	Os12g0223000	6652881	6655097	Hypothetical protein. (Os12t0223000-01);Transcript variants=Os12t0223000-01
Mo_S12_6652982	12	6652982	6652893	6680825	27.933	3	Os12g0223300	6677664	6679751	Similar to Outer membrane cytoome b(5) (Fragment). (Os12t0223300-01);Similar to Cytoome b5. (Os12t0223300-02);Transcript variants=Os12t0223300-01,Os12t0223300-02
Mo_S12_6652988	12	6652988	6652893	6680825	27.933	3	Os12g0222900	6650911	6654226	Leucine-rich repeat, N-terminal domain containing protein. (Os12t0222900-01);Transcript variants=Os12t0222900-01
Mo_S12_6652988	12	6652988	6652893	6680825	27.933	3	Os12g0223000	6652881	6655097	Hypothetical protein. (Os12t0223000-01);Transcript variants=Os12t0223000-01
Mo_S12_6652988	12	6652988	6652893	6680825	27.933	3	Os12g0223300	6677664	6679751	Similar to Outer membrane cytoome b(5) (Fragment). (Os12t0223300-01);Similar to Cytoome b5. (Os12t0223300-02);Transcript variants=Os12t0223300-01,Os12t0223300-02
Mo_S12_17464650	12	17464650	17464599	17464660	0.062	1	Os12g0478200	17463398	17465368	Hypothetical protein. (Os12t0478200-01);GRAM domain containing protein. (Os12t0478200-02);Transcript variants=Os12t0478200-01,Os12t0478200-02;Oryzabase Gene Symbol Synonym(s)=OsABA45, ABA45, OsGDP, GDP;Oryzabase Gene Name Synonym(s)=Gram Domain Protein
Mo_S12_25928321	12	25928321	25912822	25961833	49.012	7	Os12g0612500	25911188	25914643	Methyltransferase small domain containing protein. (Os12t0612500-01);Transcript variants=Os12t0612500-01
Mo_S12_25928321	12	25928321	25912822	25961833	49.012	7	Os12g0612625	25917389	25917832	Similar to Preprotein translocase, SecY subunit containing protein. (Os12t0612625-00);Transcript variants=Os12t0612625-00
Mo_S12_25928321	12	25928321	25912822	25961833	49.012	7	Os12g0612700	25920652	25927349	Class III homeodomain-leucine zipper (HD-Zip III) protein, Age-dependent leaf senescence (Os12t0612700-01);Transcript variants=Os12t0612700-01;RAP-DB Gene Symbol Synonym(s)=HOX33, Oshox33, OsHox33, OSHB3, SIP22;RAP-DB Gene Name Synonym(s)=HOMEOBOX GENE 33, rice homeobox gene 33, Homeobox-leucine zipper protein HOX33, Homeodomain transcription factor HOX33, HD-ZIP protein HOX33, HOMEODOMAIN CONTAI…
Mo_S12_25928321	12	25928321	25912822	25961833	49.012	7	Os12g0612850	25920956	25927099	Hypothetical protein. (Os12t0612850-00);Transcript variants=Os12t0612850-00
Mo_S12_25928321	12	25928321	25912822	25961833	49.012	7	Os12g0613000	25953474	25957331	Similar to NF-YA subunit. (Os12t0613000-01);Transcript variants=Os12t0613000-01;CGSNL Gene Symbol=HAP2B;CGSNL Gene Name=HAP2 SUBUNIT OF CCAAT-BOX BINDING COMPLEX;Oryzabase Gene Symbol Synonym(s)=OsHAP2B, NF-YA, CBF-B, NF-YA9, OsNF-YA9, NFYA9;Oryzabase Gene Name Synonym(s)=NUCLEAR FACTOR-Y subunit A9, NUCLEAR FACTOR-Y subunit NF-YA9, NF-YA transcription factor 9, NF-YA subunit 9, NF-YA family 9
Mo_S12_25928321	12	25928321	25912822	25961833	49.012	7	Os12g0613100	25960810	25964140	Similar to Amino acid permease family protein. (Os12t0613100-00);Transcript variants=Os12t0613100-00;Oryzabase Gene Symbol Synonym(s)=OsCAT10;Oryzabase Gene Name Synonym(s)=cationic amino acid transporter 10
Mo_S12_25928321	12	25928321	25912822	25961833	49.012	7	Os12g0613150	25960847	25964139	Hypothetical protein. (Os12t0613150-00);Transcript variants=Os12t0613150-00
Rb_S4_22080311	4	22080311	22076401	22098632	22.232	6	Os04g0443000	22075030	22077786	FAR1 domain containing protein. (Os04t0443000-01);Transcript variants=Os04t0443000-01
Rb_S4_22080311	4	22080311	22076401	22098632	22.232	6	Os04g0443200	22078839	22079508	Protein of unknown function DUF538 family protein. (Os04t0443200-01);Transcript variants=Os04t0443200-01
Rb_S4_22080311	4	22080311	22076401	22098632	22.232	6	Os04g0443300	22081905	22084258	Endoglucanase 11. (Os04t0443300-00);Transcript variants=Os04t0443300-00;CGSNL Gene Symbol=GH9B4;CGSNL Gene Name=GLYCOSIDE HYDROLASE 9B4;Oryzabase Gene Symbol Synonym(s)=OsGH9B4;Oryzabase Gene Name Synonym(s)=glycoside hydrolase OsGH9B4, glycoside hydrolase 9B4
Rb_S4_22080311	4	22080311	22076401	22098632	22.232	6	Os04g0443400	22081921	22084216	Hypothetical protein. (Os04t0443400-00);Transcript variants=Os04t0443400-00
Rb_S4_22080311	4	22080311	22076401	22098632	22.232	6	Os04g0443500	22087681	22093176	Similar to Protein phosphatase methylesterase 1 (EC 3.1.1.-) (PME-1). Splice isoform 3. (Os04t0443500-01);Transcript variants=Os04t0443500-01
Rb_S4_22080311	4	22080311	22076401	22098632	22.232	6	Os04g0443700	22095067	22097462	Conserved hypothetical protein. (Os04t0443700-01);Transcript variants=Os04t0443700-01
Rb_S6_8047834	6	8047834	8044757	8071615	26.859	3	Os06g0255200	8043566	8049994	Conserved hypothetical protein. (Os06t0255200-01);Hypothetical conserved gene. (Os06t0255200-02);Transcript variants=Os06t0255200-01,Os06t0255200-02
Rb_S6_8047834	6	8047834	8044757	8071615	26.859	3	Os06g0255300	8063404	8067361	Conserved hypothetical protein. (Os06t0255300-01);Hypothetical conserved gene. (Os06t0255300-02);Transcript variants=Os06t0255300-01,Os06t0255300-02;Oryzabase Gene Symbol Synonym(s)=OsSYD, CHR720;Oryzabase Gene Name Synonym(s)=SPLAYED
Rb_S6_8047834	6	8047834	8044757	8071615	26.859	3	Os06g0255400	8069204	8069983	Similar to Nudix hydrolase 18, mitochondrial precursor (EC 3.6.1.-) (AtNUDT18). (Os06t0255400-01);Transcript variants=Os06t0255400-01
Rb_S9_17758946	9	17758946	17690584	17808913	118.33	12	Os09g0466300	17694162	17695486	Similar to FIP1. (Os09t0466300-01);Transcript variants=Os09t0466300-01
Rb_S9_17758946	9	17758946	17690584	17808913	118.33	12	Os09g0466400	17704077	17705245	Zinc finger homeodomain (ZF-HD) class homeobox transcription factor, Rice morphogenesis, Modulation of leaf rolling (Os09t0466400-01);Transcript variants=Os09t0466400-01;RAP-DB Gene Symbol Synonym(s)=OsZHD1;RAP-DB Gene Name Synonym(s)=zinc finger homeodomain class homeobox transcription factor 1;Oryzabase Gene Symbol Synonym(s)=OsZHD1, ZHD1;Oryzabase Gene Name Synonym(s)=zinc finger homeodomain c…
Rb_S9_17758946	9	17758946	17690584	17808913	118.33	12	Os09g0466800	17731574	17733252	Conserved hypothetical protein. (Os09t0466800-01);Transcript variants=Os09t0466800-01
Rb_S9_17758946	9	17758946	17690584	17808913	118.33	12	Os09g0466900	17734589	17738428	Similar to Calcium-dependent protein kinase. (Os09t0466900-01);Similar to Serine-threonine protein kinase. (Os09t0466900-02);Transcript variants=Os09t0466900-01,Os09t0466900-02;Oryzabase Gene Symbol Synonym(s)=OsPEPRK2;Oryzabase Gene Name Synonym(s)=phosphoenolpyruvate (PEP) carboxylase kinase-related kinase 2
Rb_S9_17758946	9	17758946	17690584	17808913	118.33	12	Os09g0467100	17742622	17746476	ATP-grasp fold, subdomain 2 domain containing protein. (Os09t0467100-01);Transcript variants=Os09t0467100-01
Rb_S9_17758946	9	17758946	17690584	17808913	118.33	12	Os09g0467200	17747275	17748705	Similar to Glutathione S-transferase GST 23 (EC 2.5.1.18) (Fragment). (Os09t0467200-01);Transcript variants=Os09t0467200-01;CGSNL Gene Symbol=GSTU17;CGSNL Gene Name=TAU GLUTATHIONE S-TRANSFERASE 17;Oryzabase Gene Symbol Synonym(s)=OsGSTU17, OsGST23, GST23;Oryzabase Gene Name Synonym(s)=glutathione S-transferase 17, Glutathione S-transferase 23
Rb_S9_17758946	9	17758946	17690584	17808913	118.33	12	Os09g0467300	17748588	17751263	Similar to PUP1. (Os09t0467300-01);Protein of unknown function DUF6, transmembrane domain containing protein. (Os09t0467300-02);Transcript variants=Os09t0467300-01,Os09t0467300-02;CGSNL Gene Symbol=PUP2;CGSNL Gene Name=PURINE PERMEASE 2;Oryzabase Gene Symbol Synonym(s)=OsPUP2;Oryzabase Gene Name Synonym(s)=purine permease 2, PUP-type cytokinin transporter 2
Rb_S9_17758946	9	17758946	17690584	17808913	118.33	12	Os09g0467400	17755755	17771403	Similar to ATPUP3. (Os09t0467400-02);Protein of unknown function DUF6, transmembrane domain containing protein. (Os09t0467400-03);Transcript variants=Os09t0467400-02,Os09t0467400-03;CGSNL Gene Symbol=PUP3;CGSNL Gene Name=PURINE PERMEASE 3;Oryzabase Gene Symbol Synonym(s)=OsPUP3;Oryzabase Gene Name Synonym(s)=purine permease 3, PUP-type cytokinin transporter 3
Rb_S9_17758946	9	17758946	17690584	17808913	118.33	12	Os09g0467700	17773479	17774354	Conserved hypothetical protein. (Os09t0467700-01);Transcript variants=Os09t0467700-01
Rb_S9_17758946	9	17758946	17690584	17808913	118.33	12	Os09g0468000	17777151	17784627	Multi antimicrobial extrusion protein MatE family protein. (Os09t0468000-01);Transcript variants=Os09t0468000-01
Rb_S9_17758946	9	17758946	17690584	17808913	118.33	12	Os09g0468150	17785710	17786769	Epsin-like, N-terminal domain containing protein. (Os09t0468150-00);Transcript variants=Os09t0468150-00
Rb_S9_17758946	9	17758946	17690584	17808913	118.33	12	Os09g0468300	17790438	17792028	Hypothetical conserved gene. (Os09t0468300-00);Transcript variants=Os09t0468300-00
Rb_S11_25496779	11	25496779	25492680	25500282	7.603	2	Os11g0642800	25492192	25496841	Similar to Glutathione synthetase. (Os11t0642800-01);Transcript variants=Os11t0642800-01
Rb_S11_25496779	11	25496779	25492680	25500282	7.603	2	Os11g0642900	25496956	25498124	Hypothetical protein. (Os11t0642900-01);Transcript variants=Os11t0642900-01
Sr_S9_19149209	9	19149209	19149202	19149209	0.008	1	Os09g0494200	19148042	19149871	Membrane-associated chitinase-like protein, Cellulose biosynthesis (Os09t0494200-01);Similar to Chitinase-like protein (EC 3.2.1.14). (Os09t0494200-02);Transcript variants=Os09t0494200-01,Os09t0494200-02;RAP-DB Gene Symbol Synonym(s)=BC15, OsCTL1;RAP-DB Gene Name Synonym(s)=BRITTLE CULM 15, brittle culm15, BRITTLE CULM15, brittle, culm-15, chitinase-like1, chitinase-like 1;CGSNL Gene Symbol=BC15;…
Zn_S12_318234	12	318234	318234	318967	0.734	1	Os12g0105975	315427	318257	Similar to Ubiquitin-activating enzyme E1. (Os12t0105975-00);Transcript variants=Os12t0105975-00

## Sheet: unflooded
Supplementary Table 5 List of candidate genes located in the LD blocks for argronomic, ionomic in flooded, and ionomic in unflooded traits
QTL	Chr	Position	Block_Left	Block_Right	Region(Kb)	No. of Candidate genes	Candidate gene	Start	End	Annotation
Cd_S1_3425156	1	3425156	3418108	3430116	12.009	2	Os01g0166700	3422373	3425500	Saposin family protein. (Os01t0166700-01);Transcript variants=Os01t0166700-01
Cd_S1_3425156	1	3425156	3418108	3430116	12.009	2	Os01g0166800	3425794	3429573	Similar to ETG1 (E2F TARGET GENE 1). (Os01t0166800-01);Transcript variants=Os01t0166800-01
Cd_S1_3426188	1	3426188	3418108	3430116	12.009	2	Os01g0166700	3422373	3425500	Saposin family protein. (Os01t0166700-01);Transcript variants=Os01t0166700-01
Cd_S1_3426188	1	3426188	3418108	3430116	12.009	2	Os01g0166800	3425794	3429573	Similar to ETG1 (E2F TARGET GENE 1). (Os01t0166800-01);Transcript variants=Os01t0166800-01
Cd_S1_3429151	1	3429151	3418108	3430116	12.009	2	Os01g0166700	3422373	3425500	Saposin family protein. (Os01t0166700-01);Transcript variants=Os01t0166700-01
Cd_S1_3429151	1	3429151	3418108	3430116	12.009	2	Os01g0166800	3425794	3429573	Similar to ETG1 (E2F TARGET GENE 1). (Os01t0166800-01);Transcript variants=Os01t0166800-01
Cd_S1_11023557	1	11023557	11014149	11046516	32.368	2	Os01g0300400	11012295	11016215	Hypothetical conserved gene. (Os01t0300400-01);Transcript variants=Os01t0300400-01
Cd_S1_11023557	1	11023557	11014149	11046516	32.368	2	Os01g0300600	11025448	11029186	Similar to carbohydrate binding. (Os01t0300600-01);Transcript variants=Os01t0300600-01
Cd_S2_26273784	2	26273784	26259420	26278021	18.602	3	Os02g0651500	26262647	26265666	Conserved hypothetical protein. (Os02t0651500-01);Non-protein coding transcript. (Os02t0651500-03);Conserved hypothetical protein. (Os02t0651500-04);Non-protein coding transcript. (Os02t0651500-05);Transcript variants=Os02t0651500-01,Os02t0651500-03,Os02t0651500-04,Os02t0651500-05
Cd_S2_26273784	2	26273784	26259420	26278021	18.602	3	Os02g0651900	26271681	26272652	Hypothetical protein. (Os02t0651900-01);Transcript variants=Os02t0651900-01
Cd_S2_26273784	2	26273784	26259420	26278021	18.602	3	Os02g0652000	26275400	26277684	PREG-like protein. (Os02t0652000-01);Transcript variants=Os02t0652000-01;CGSNL Gene Symbol=CYCU4;4;CGSNL Gene Name=CYCLIN-U4-4;Oryzabase Gene Symbol Synonym(s)=CycU4;4, CycU4;os;4, Orysa;CycU4;4, OsCYCP4;2;Oryzabase Gene Name Synonym(s)=U-type cyclin 4;4, P-type cyclin 4;2
Cd_S3_2244652	3	2244652	2242359	2277362	35.004	6	Os03g0140650	2243720	2245675	Hypothetical gene. (Os03t0140650-00);Transcript variants=Os03t0140650-00
Cd_S3_2244652	3	2244652	2242359	2277362	35.004	6	Os03g0140700	2248907	2250627	Tetratricopeptide-like helical domain containing protein. (Os03t0140700-01);Transcript variants=Os03t0140700-01
[truncated: 161 more rows]
